# Supplementary material for: Crystal structure of bis­(tetra­phenyl­phospho­nium) bis­(cyanido-κC)(29H,31H-tetra­benzo[b,g,l,q]porphinato-κ4 N 29,N 30,N 31,N 32)ferrate(II) acetone disolvate
Source: Acta Crystallogr E Crystallogr Commun. 2015 Jan 31;71(Pt 2):m48–9. doi: 10.1107/S2056989015001735 (PMC4384569; doi:10.1107/S2056989015001735)
Supplement: Supplementary file 1 [file e-71-00m48-sup1.cif]

##############################################################################
#                                                                            #
# This CIF contains the data in a paper accepted for publication in          #
# Acta Crystallographica Section E. It conforms to the requirements of       #
# Notes for Authors for Acta Crystallographica Section E, and has been       #
# peer reviewed under the auspices of the IUCr Commission on Journals.       #
#                                                                            #
# Full details of the Crystallographic Information File format               #
# are given in the paper "The Crystallographic Information File (CIF):       #
# a New Standard Archive File for Crystallography" by S. R. Hall, F. H.      #
# Allen and I. D. Brown [Acta Cryst. (1991), A47, 655-685].                  #
#                                                                            #
# The current version of the core CIF dictionary is obtainable from          #
# ftp://ftp.iucr.org/pub/cif_core.dic.                                       #
#                                                                            #
# Software is freely available for graphical display of the structure(s)     #
# in this CIF. For information consult the CIF software page                 #
# http://www.iucr.org/resources/cif/software.                                #
#                                                                            #
# This file may be used for bona fide research purposes within the           #
# scientific community so long as proper attribution is given to the journal # 
# article from which it was obtained.                                        #
#                                                                            #
##############################################################################
data_I
_audit_creation_method     SHELXL-97
_chemical_name_systematic
;\
Bis(tetraphenylphosphonium)
bis(cyanido-\k<i>C</i>)(29<i>H</i>,31<i>H</i>-tetrabenzo[<i>b</i>,<i>g</i>,\
<i>l</i>,<i>q</i>]porphinato-\k^4^<i>N</i>^29^,<i>N</i>^30^,<i>N</i>^31^,\
<i>N</i>^32^)ferrate(II) acetone disolvate
;
_chemical_name_common     ?
_chemical_formula_moiety     '2(C24 H20 P +), C38 H20 Fe N6 2-, 2(C3 H6 O)'
_chemical_formula_sum     'C92 H72 Fe N6 O2 P2'
_chemical_formula_iupac     '(C24 H20 P)2 [Fe (C36 H20 N4) (C N)2], 2C3 H6 O'
_chemical_formula_weight     1411.35
_chemical_melting_point     ?
_symmetry_cell_setting     triclinic
_symmetry_space_group_name_H-M     'P -1'
_space_group_name_Hall     '-P 1'
loop_
    _symmetry_equiv_pos_as_xyz
    'x, y, z'
    '-x, -y, -z'
_cell_length_a     11.8412(3)
_cell_length_b     12.7764(3)
_cell_length_c     13.8298(3)
_cell_angle_alpha     67.2170(10)
_cell_angle_beta     66.9150(10)
_cell_angle_gamma     85.5100(10)
_cell_volume     1767.88(7)
_cell_formula_units_Z     1
_cell_measurement_reflns_used     9659
_cell_measurement_theta_min     3.77
_cell_measurement_theta_max     68.11
_cell_measurement_temperature     120
_exptl_crystal_description     'Block'
_exptl_crystal_colour     black
_exptl_crystal_size_max     0.20
_exptl_crystal_size_mid     0.10
_exptl_crystal_size_min     0.05
_exptl_crystal_density_diffrn     1.326
_exptl_crystal_density_meas     ?
_exptl_crystal_density_method     'not measured'
_exptl_crystal_F_000     738
_exptl_absorpt_coefficient_mu     2.586
_exptl_absorpt_correction_type     multi-scan
_exptl_absorpt_process_details
;
(<i>ABSCOR</i>; Higashi, 2001)
;
_exptl_absorpt_correction_T_min     0.7638
_exptl_absorpt_correction_T_max     1.0000
_exptl_special_details     ?
_diffrn_ambient_temperature     120
_diffrn_radiation_type     CuK\a
_diffrn_radiation_wavelength     1.54187
_diffrn_radiation_source     'fine-focus sealed tube'
_diffrn_radiation_monochromator     graphite
_diffrn_measurement_device_type     'Rigaku R-AXIS RAPID'
_diffrn_measurement_method     \w
_diffrn_detector_area_resol_mean     ?
_diffrn_reflns_number     20279
_diffrn_reflns_av_R_equivalents     0.0648
_diffrn_reflns_av_sigmaI/netI     0.0801
_diffrn_reflns_theta_min     3.77
_diffrn_reflns_theta_max     68.24
_diffrn_reflns_theta_full     68.24
_diffrn_measured_fraction_theta_max     0.979
_diffrn_measured_fraction_theta_full     0.979
_diffrn_reflns_limit_h_min     -14
_diffrn_reflns_limit_h_max     14
_diffrn_reflns_limit_k_min     -14
_diffrn_reflns_limit_k_max     14
_diffrn_reflns_limit_l_min     -16
_diffrn_reflns_limit_l_max     16
_diffrn_standards_number     ?
_diffrn_standards_interval_count     ?
_diffrn_standards_interval_time     ?
_diffrn_standards_decay_%     ?
_refine_special_details
;
Refinement of <i>F</i>^2^ against ALL reflections. The weighted <i>R</i>-factor
<i>wR</i> and goodness of fit <i>S</i> are based on <i>F</i>^2^, conventional
<i>R</i>-factors <i>R</i> are based on <i>F</i>, with <i>F</i> set to zero for
negative <i>F</i>^2^. The threshold expression of <i>F</i>^2^ >
\s(<i>F</i>^2^) is used only for calculating <i>R</i>-factors(gt) <i>etc</i>.
and is not relevant to the choice of reflections for refinement.
<i>R</i>-factors based on <i>F</i>^2^ are statistically about twice as large
as those based on <i>F</i>, and <i>R</i>- factors based on ALL data will be
even larger.
;
_reflns_number_total     6348
_reflns_number_gt     3518
_reflns_threshold_expression     I>2sigma(I)
_refine_ls_structure_factor_coef     Fsqd
_refine_ls_matrix_type     full
_refine_ls_R_factor_all     0.1009
_refine_ls_R_factor_gt     0.0681
_refine_ls_wR_factor_gt     0.1676
_refine_ls_wR_factor_ref     0.1975
_refine_ls_goodness_of_fit_ref     0.981
_refine_ls_restrained_S_all     0.981
_refine_ls_number_reflns     6348
_refine_ls_number_parameters     469
_refine_ls_number_restraints     0
_refine_ls_hydrogen_treatment     constr
_refine_ls_weighting_scheme     calc
_refine_ls_weighting_details
         'calc w=1/[\s^2^(Fo^2^)+(0.0991P)^2^+0.0000P] where P=(Fo^2^+2Fc^2^)/3'
_atom_sites_solution_hydrogens     geom
_atom_sites_solution_primary     direct
_atom_sites_solution_secondary     difmap
_refine_ls_shift/su_max     0.000
_refine_ls_shift/su_mean     0.000
_refine_diff_density_max     0.707
_refine_diff_density_min     -0.362
_refine_ls_extinction_method
;
SHELXL97 (Sheldrick, 2008)
;
_refine_ls_extinction_coef     0.0038(5)
_refine_ls_extinction_expression
                                  'Fc^*^=kFc[1+0.001xFc^2^\l^3^/sin(2\q)]^-1/4^'
loop_
    _atom_type_symbol
    _atom_type_description
    _atom_type_scat_dispersion_real
    _atom_type_scat_dispersion_imag
    _atom_type_scat_source
    'C' 'C' 0.0181 0.0091
                         'International Tables Vol C Tables 4.2.6.8 and 6.1.1.4'
    'H' 'H' 0.0000 0.0000
                         'International Tables Vol C Tables 4.2.6.8 and 6.1.1.4'
    'N' 'N' 0.0311 0.0180
                         'International Tables Vol C Tables 4.2.6.8 and 6.1.1.4'
    'O' 'O' 0.0492 0.0322
                         'International Tables Vol C Tables 4.2.6.8 and 6.1.1.4'
    'Fe' 'Fe' -1.1336 3.1974
                         'International Tables Vol C Tables 4.2.6.8 and 6.1.1.4'
    'P' 'P' 0.2955 0.4335
                         'International Tables Vol C Tables 4.2.6.8 and 6.1.1.4'
_computing_data_collection
;
RAPID-AUTO (Rigaku, 1999)
;
_computing_cell_refinement
;
RAPID-AUTO (Rigaku, 1999)
;
_computing_data_reduction
;
RAPID-AUTO (Rigaku, 1999)
;
_computing_structure_solution
;
SHELXS97 (Sheldrick, 2008)
;
_computing_structure_refinement
;
SHELXL97 (Sheldrick, 2008)
;
_computing_molecular_graphics
;
ORTEP-3 for Windows (Farrugia, 2012) and Mercury (Macrae <i>et al.</i>,
2006)
;
_computing_publication_material
;
Yadokari-XG (Wakita, 2001) and publCIF (Westrip, 2010)
;
loop_
    _atom_site_type_symbol
    _atom_site_label
    _atom_site_fract_x
    _atom_site_fract_y
    _atom_site_fract_z
    _atom_site_U_iso_or_equiv
    _atom_site_adp_type
    _atom_site_calc_flag
    _atom_site_refinement_flags
    _atom_site_occupancy
    _atom_site_symmetry_multiplicity
    _atom_site_disorder_assembly
    _atom_site_disorder_group
    Fe Fe1 0.0000 0.0000 0.0000 0.0631(3) Uani d S 1 2 . .
    N N1 -0.0906(3) 0.1372(3) 0.0160(2) 0.0632(8) Uani d . 1 1 . .
    N N2 0.1223(3) 0.0411(3) 0.0499(2) 0.0607(8) Uani d . 1 1 . .
    N N3 0.1490(3) 0.1625(3) -0.2526(3) 0.0708(9) Uani d . 1 1 . .
    C C1 -0.2519(3) 0.1171(3) -0.0458(3) 0.0642(10) Uani d . 1 1 . .
    H H1 -0.3217 0.1499 -0.0597 0.077 Uiso calc R 1 1 . .
    C C2 -0.1919(4) 0.1733(3) -0.0101(3) 0.0633(10) Uani d . 1 1 . .
    C C3 -0.2255(4) 0.2805(3) 0.0038(3) 0.0626(10) Uani d . 1 1 . .
    C C4 -0.3147(4) 0.3540(3) -0.0154(3) 0.0700(11) Uani d . 1 1 . .
    H H2 -0.3725 0.3357 -0.0397 0.084 Uiso calc R 1 1 . .
    C C5 -0.3175(4) 0.4548(3) 0.0017(3) 0.0727(11) Uani d . 1 1 . .
    H H3 -0.3770 0.5064 -0.0119 0.087 Uiso calc R 1 1 . .
    C C6 -0.2325(4) 0.4806(3) 0.0392(3) 0.0708(11) Uani d . 1 1 . .
    H H4 -0.2353 0.5498 0.0501 0.085 Uiso calc R 1 1 . .
    C C7 -0.1459(4) 0.4077(3) 0.0602(3) 0.0647(10) Uani d . 1 1 . .
    H H5 -0.0904 0.4247 0.0876 0.078 Uiso calc R 1 1 . .
    C C8 -0.1409(3) 0.3070(3) 0.0403(3) 0.0614(10) Uani d . 1 1 . .
    C C9 -0.0590(4) 0.2171(3) 0.0474(3) 0.0633(10) Uani d . 1 1 . .
    C C10 0.0401(4) 0.2143(3) 0.0756(3) 0.0652(10) Uani d . 1 1 . .
    H H6 0.0517 0.2740 0.0965 0.078 Uiso calc R 1 1 . .
    C C11 0.1248(3) 0.1345(3) 0.0770(3) 0.0641(10) Uani d . 1 1 . .
    C C12 0.2283(4) 0.1355(3) 0.1073(3) 0.0659(10) Uani d . 1 1 . .
    C C13 0.2707(4) 0.2092(4) 0.1409(3) 0.0710(11) Uani d . 1 1 . .
    H H7 0.2286 0.2739 0.1484 0.085 Uiso calc R 1 1 . .
    C C14 0.3761(4) 0.1848(4) 0.1630(3) 0.0770(12) Uani d . 1 1 . .
    H H8 0.4072 0.2346 0.1847 0.092 Uiso calc R 1 1 . .
    C C15 0.4377(4) 0.0903(4) 0.1544(3) 0.0743(11) Uani d . 1 1 . .
    H H9 0.5101 0.0762 0.1699 0.089 Uiso calc R 1 1 . .
    C C16 0.3938(4) 0.0151(4) 0.1230(3) 0.0713(11) Uani d . 1 1 . .
    H H10 0.4346 -0.0508 0.1180 0.086 Uiso calc R 1 1 . .
    C C17 0.2886(4) 0.0396(3) 0.0992(3) 0.0663(10) Uani d . 1 1 . .
    C C18 0.2207(4) -0.0179(3) 0.0635(3) 0.0628(10) Uani d . 1 1 . .
    C C19 0.0970(3) 0.0993(3) -0.1600(3) 0.0612(10) Uani d . 1 1 . .
    P P1 0.58963(9) 0.29255(9) 0.46006(8) 0.0668(3) Uani d . 1 1 . .
    C C20 0.4674(4) 0.3415(3) 0.4124(3) 0.0688(11) Uani d . 1 1 . .
    C C21 0.4919(4) 0.3757(4) 0.2970(4) 0.0797(12) Uani d . 1 1 . .
    H H11 0.5736 0.3774 0.2446 0.096 Uiso calc R 1 1 . .
    C C22 0.3987(5) 0.4070(4) 0.2584(4) 0.0918(14) Uani d . 1 1 . .
    H H12 0.4169 0.4307 0.1794 0.110 Uiso calc R 1 1 . .
    C C23 0.2798(5) 0.4047(4) 0.3323(4) 0.0914(14) Uani d . 1 1 . .
    H H13 0.2159 0.4245 0.3047 0.110 Uiso calc R 1 1 . .
    C C24 0.2530(4) 0.3735(4) 0.4472(4) 0.0896(14) Uani d . 1 1 . .
    H H14 0.1712 0.3732 0.4986 0.107 Uiso calc R 1 1 . .
    C C25 0.3463(4) 0.3429(3) 0.4864(4) 0.0777(12) Uani d . 1 1 . .
    H H15 0.3281 0.3224 0.5650 0.093 Uiso calc R 1 1 . .
    C C26 0.5437(3) 0.2790(3) 0.6049(3) 0.0636(10) Uani d . 1 1 . .
    C C27 0.4390(3) 0.2088(3) 0.6914(3) 0.0686(10) Uani d . 1 1 . .
    H H16 0.3935 0.1653 0.6743 0.082 Uiso calc R 1 1 . .
    C C28 0.4017(4) 0.2025(3) 0.8011(3) 0.0689(10) Uani d . 1 1 . .
    H H17 0.3278 0.1582 0.8587 0.083 Uiso calc R 1 1 . .
    C C29 0.4711(4) 0.2603(3) 0.8277(3) 0.0732(11) Uani d . 1 1 . .
    H H18 0.4453 0.2547 0.9040 0.088 Uiso calc R 1 1 . .
    C C30 0.5782(4) 0.3266(3) 0.7441(3) 0.0753(11) Uani d . 1 1 . .
    H H19 0.6273 0.3644 0.7631 0.090 Uiso calc R 1 1 . .
    C C31 0.6130(4) 0.3371(3) 0.6319(3) 0.0694(11) Uani d . 1 1 . .
    H H20 0.6847 0.3844 0.5736 0.083 Uiso calc R 1 1 . .
    C C32 0.7236(4) 0.3919(3) 0.3697(3) 0.0646(10) Uani d . 1 1 . .
    C C33 0.7121(4) 0.5078(4) 0.3189(3) 0.0752(11) Uani d . 1 1 . .
    H H21 0.6330 0.5348 0.3281 0.090 Uiso calc R 1 1 . .
    C C34 0.8169(4) 0.5832(4) 0.2549(3) 0.0814(13) Uani d . 1 1 . .
    H H22 0.8098 0.6621 0.2191 0.098 Uiso calc R 1 1 . .
    C C35 0.9311(4) 0.5443(4) 0.2431(3) 0.0826(13) Uani d . 1 1 . .
    H H23 1.0023 0.5969 0.2004 0.099 Uiso calc R 1 1 . .
    C C36 0.9432(4) 0.4301(4) 0.2925(3) 0.0857(13) Uani d . 1 1 . .
    H H24 1.0225 0.4035 0.2831 0.103 Uiso calc R 1 1 . .
    C C37 0.8384(4) 0.3537(4) 0.3563(3) 0.0746(11) Uani d . 1 1 . .
    H H25 0.8462 0.2747 0.3909 0.090 Uiso calc R 1 1 . .
    C C38 0.6318(4) 0.1582(3) 0.4509(3) 0.0679(10) Uani d . 1 1 . .
    C C39 0.6386(4) 0.0666(4) 0.5426(3) 0.0843(13) Uani d . 1 1 . .
    H H26 0.6145 0.0719 0.6146 0.101 Uiso calc R 1 1 . .
    C C40 0.6812(4) -0.0337(4) 0.5290(4) 0.0928(14) Uani d . 1 1 . .
    H H27 0.6843 -0.0975 0.5925 0.111 Uiso calc R 1 1 . .
    C C41 0.7186(4) -0.0409(4) 0.4251(3) 0.0811(12) Uani d . 1 1 . .
    H H28 0.7492 -0.1091 0.4164 0.097 Uiso calc R 1 1 . .
    C C42 0.7123(4) 0.0496(4) 0.3336(4) 0.0839(13) Uani d . 1 1 . .
    H H29 0.7381 0.0439 0.2617 0.101 Uiso calc R 1 1 . .
    C C43 0.6688(4) 0.1485(4) 0.3452(3) 0.0785(12) Uani d . 1 1 . .
    H H30 0.6637 0.2107 0.2816 0.094 Uiso calc R 1 1 . .
    C C44 0.9787(5) 0.1696(6) 0.5651(5) 0.119(2) Uani d . 1 1 . .
    C C45 0.9684(5) 0.0429(5) 0.6275(4) 0.129(2) Uani d . 1 1 . .
    H H31 1.0248 0.0088 0.5762 0.193 Uiso calc R 1 1 . .
    H H32 0.8837 0.0120 0.6538 0.193 Uiso calc R 1 1 . .
    H H33 0.9901 0.0251 0.6933 0.193 Uiso calc R 1 1 . .
    C C46 0.9225(5) 0.2432(6) 0.6308(5) 0.141(2) Uani d . 1 1 . .
    H H34 0.9285 0.3222 0.5776 0.212 Uiso calc R 1 1 . .
    H H35 0.9665 0.2393 0.6790 0.212 Uiso calc R 1 1 . .
    H H36 0.8356 0.2163 0.6789 0.212 Uiso calc R 1 1 . .
    O O1 1.0386(3) 0.2122(3) 0.4591(3) 0.1390(15) Uani d . 1 1 . .
loop_
    _atom_site_aniso_label
    _atom_site_aniso_U_11
    _atom_site_aniso_U_22
    _atom_site_aniso_U_33
    _atom_site_aniso_U_12
    _atom_site_aniso_U_13
    _atom_site_aniso_U_23
    Fe1 0.0676(6) 0.0566(6) 0.0485(5) -0.0194(4) -0.0090(4) -0.0133(4)
    N1 0.071(2) 0.0558(19) 0.0446(16) -0.0205(16) -0.0090(15) -0.0100(14)
    N2 0.0626(19) 0.0485(18) 0.0501(16) -0.0144(15) -0.0066(15) -0.0106(14)
    N3 0.077(2) 0.062(2) 0.0551(18) -0.0193(17) -0.0078(17) -0.0175(16)
    C1 0.066(2) 0.059(2) 0.059(2) -0.0122(19) -0.0180(19) -0.0174(19)
    C2 0.070(2) 0.058(2) 0.0459(19) -0.013(2) -0.0130(18) -0.0115(18)
    C3 0.071(2) 0.053(2) 0.0461(19) -0.017(2) -0.0084(18) -0.0117(17)
    C4 0.079(3) 0.063(3) 0.057(2) -0.008(2) -0.020(2) -0.016(2)
    C5 0.081(3) 0.061(3) 0.065(2) -0.004(2) -0.021(2) -0.021(2)
    C6 0.085(3) 0.059(3) 0.056(2) -0.013(2) -0.016(2) -0.0188(19)
    C7 0.074(2) 0.059(2) 0.047(2) -0.018(2) -0.0132(18) -0.0128(18)
    C8 0.067(2) 0.052(2) 0.0452(19) -0.0191(19) -0.0066(17) -0.0106(17)
    C9 0.068(2) 0.058(2) 0.048(2) -0.021(2) -0.0099(18) -0.0124(18)
    C10 0.072(3) 0.056(2) 0.054(2) -0.017(2) -0.0136(19) -0.0151(18)
    C11 0.062(2) 0.060(2) 0.054(2) -0.017(2) -0.0110(18) -0.0135(19)
    C12 0.070(2) 0.061(3) 0.049(2) -0.019(2) -0.0112(18) -0.0125(19)
    C13 0.078(3) 0.067(3) 0.057(2) -0.013(2) -0.019(2) -0.017(2)
    C14 0.092(3) 0.063(3) 0.065(2) -0.019(2) -0.022(2) -0.018(2)
    C15 0.082(3) 0.070(3) 0.061(2) -0.018(2) -0.023(2) -0.016(2)
    C16 0.079(3) 0.063(3) 0.060(2) -0.013(2) -0.019(2) -0.017(2)
    C17 0.070(3) 0.059(2) 0.052(2) -0.017(2) -0.0132(19) -0.0105(18)
    C18 0.071(2) 0.055(2) 0.048(2) -0.016(2) -0.0112(18) -0.0154(18)
    C19 0.065(2) 0.055(2) 0.057(2) -0.0157(18) -0.0117(19) -0.0239(19)
    P1 0.0737(7) 0.0586(6) 0.0496(6) -0.0164(5) -0.0083(5) -0.0145(5)
    C20 0.074(3) 0.058(2) 0.057(2) -0.011(2) -0.014(2) -0.0137(19)
    C21 0.088(3) 0.074(3) 0.069(3) -0.006(2) -0.025(2) -0.024(2)
    C22 0.111(4) 0.083(3) 0.079(3) -0.010(3) -0.040(3) -0.024(3)
    C23 0.097(4) 0.074(3) 0.093(4) -0.018(3) -0.042(3) -0.013(3)
    C24 0.081(3) 0.071(3) 0.093(3) -0.017(2) -0.028(3) -0.010(3)
    C25 0.078(3) 0.065(3) 0.067(3) -0.021(2) -0.015(2) -0.010(2)
    C26 0.069(2) 0.057(2) 0.051(2) -0.0120(19) -0.0112(18) -0.0165(17)
    C27 0.075(2) 0.062(2) 0.055(2) -0.017(2) -0.0120(19) -0.0177(19)
    C28 0.072(2) 0.062(2) 0.053(2) -0.008(2) -0.0110(19) -0.0146(19)
    C29 0.087(3) 0.062(3) 0.057(2) -0.010(2) -0.017(2) -0.0183(19)
    C30 0.086(3) 0.069(3) 0.061(2) -0.016(2) -0.018(2) -0.022(2)
    C31 0.071(2) 0.062(2) 0.058(2) -0.014(2) -0.0109(19) -0.0171(19)
    C32 0.069(2) 0.061(2) 0.050(2) -0.016(2) -0.0108(19) -0.0164(18)
    C33 0.081(3) 0.067(3) 0.060(2) -0.018(2) -0.008(2) -0.022(2)
    C34 0.099(3) 0.062(3) 0.061(2) -0.026(3) -0.008(2) -0.019(2)
    C35 0.079(3) 0.085(3) 0.055(2) -0.035(3) -0.004(2) -0.015(2)
    C36 0.075(3) 0.095(4) 0.064(3) -0.019(3) -0.013(2) -0.017(2)
    C37 0.076(3) 0.071(3) 0.060(2) -0.011(2) -0.020(2) -0.012(2)
    C38 0.075(2) 0.052(2) 0.056(2) -0.0189(19) -0.0066(19) -0.0147(19)
    C39 0.110(4) 0.068(3) 0.057(2) -0.002(3) -0.017(2) -0.020(2)
    C40 0.124(4) 0.062(3) 0.063(3) -0.001(3) -0.014(3) -0.016(2)
    C41 0.089(3) 0.065(3) 0.061(3) -0.015(2) -0.004(2) -0.018(2)
    C42 0.098(3) 0.071(3) 0.069(3) -0.005(3) -0.016(2) -0.028(2)
    C43 0.096(3) 0.066(3) 0.058(2) -0.006(2) -0.016(2) -0.019(2)
    C44 0.086(4) 0.147(6) 0.086(4) -0.038(4) -0.034(3) 0.004(4)
    C45 0.128(4) 0.127(5) 0.088(4) -0.052(4) -0.033(3) 0.004(3)
    C46 0.096(4) 0.177(6) 0.107(5) 0.018(4) -0.020(4) -0.033(5)
    O1 0.124(3) 0.157(4) 0.083(3) -0.039(3) -0.029(2) 0.004(2)
_geom_special_details
;
All e.s.d.'s (except the e.s.d. in the dihedral angle between two l.s. planes)
are estimated using the full covariance matrix. The cell e.s.d.'s are taken
into account individually in the estimation of e.s.d.'s in distances, angles
and torsion angles; correlations between e.s.d.'s in cell parameters are only
used when they are defined by crystal symmetry. An approximate (isotropic)
treatment of cell e.s.d.'s is used for estimating e.s.d.'s involving l.s.
planes.
;
loop_
    _geom_bond_atom_site_label_1
    _geom_bond_atom_site_label_2
    _geom_bond_site_symmetry_2
    _geom_bond_distance
    _geom_bond_publ_flag
    Fe1 C19 2 1.971(4) ?
    Fe1 C19 . 1.971(4) ?
    Fe1 N2 . 2.008(3) ?
    Fe1 N2 2 2.008(3) ?
    Fe1 N1 2 2.023(3) ?
    Fe1 N1 . 2.023(3) ?
    N1 C9 . 1.380(4) ?
    N1 C2 . 1.380(5) ?
    N2 C18 . 1.373(5) ?
    N2 C11 . 1.387(4) ?
    N3 C19 . 1.154(4) ?
    C1 C2 . 1.377(5) ?
    C1 C18 2 1.378(5) ?
    C1 H1 . 0.9500 ?
    C2 C3 . 1.460(5) ?
    C3 C4 . 1.392(5) ?
    C3 C8 . 1.398(5) ?
    C4 C5 . 1.392(5) ?
    C4 H2 . 0.9500 ?
    C5 C6 . 1.408(5) ?
    C5 H3 . 0.9500 ?
    C6 C7 . 1.371(5) ?
    C6 H4 . 0.9500 ?
    C7 C8 . 1.408(5) ?
    C7 H5 . 0.9500 ?
    C8 C9 . 1.443(5) ?
    C9 C10 . 1.368(5) ?
    C10 C11 . 1.373(5) ?
    C10 H6 . 0.9500 ?
    C11 C12 . 1.445(5) ?
    C12 C17 . 1.389(5) ?
    C12 C13 . 1.397(5) ?
    C13 C14 . 1.383(5) ?
    C13 H7 . 0.9500 ?
    C14 C15 . 1.382(6) ?
    C14 H8 . 0.9500 ?
    C15 C16 . 1.400(5) ?
    C15 H9 . 0.9500 ?
    C16 C17 . 1.392(5) ?
    C16 H10 . 0.9500 ?
    C17 C18 . 1.454(5) ?
    C18 C1 2 1.378(5) ?
    P1 C38 . 1.788(4) ?
    P1 C20 . 1.792(4) ?
    P1 C32 . 1.795(4) ?
    P1 C26 . 1.797(4) ?
    C20 C21 . 1.392(5) ?
    C20 C25 . 1.401(5) ?
    C21 C22 . 1.376(6) ?
    C21 H11 . 0.9500 ?
    C22 C23 . 1.372(6) ?
    C22 H12 . 0.9500 ?
    C23 C24 . 1.386(6) ?
    C23 H13 . 0.9500 ?
    C24 C25 . 1.380(6) ?
    C24 H14 . 0.9500 ?
    C25 H15 . 0.9500 ?
    C26 C31 . 1.384(5) ?
    C26 C27 . 1.397(4) ?
    C27 C28 . 1.375(5) ?
    C27 H16 . 0.9500 ?
    C28 C29 . 1.378(5) ?
    C28 H17 . 0.9500 ?
    C29 C30 . 1.387(5) ?
    C29 H18 . 0.9500 ?
    C30 C31 . 1.394(5) ?
    C30 H19 . 0.9500 ?
    C31 H20 . 0.9500 ?
    C32 C37 . 1.374(5) ?
    C32 C33 . 1.393(5) ?
    C33 C34 . 1.385(5) ?
    C33 H21 . 0.9500 ?
    C34 C35 . 1.372(6) ?
    C34 H22 . 0.9500 ?
    C35 C36 . 1.375(6) ?
    C35 H23 . 0.9500 ?
    C36 C37 . 1.391(5) ?
    C36 H24 . 0.9500 ?
    C37 H25 . 0.9500 ?
    C38 C39 . 1.379(5) ?
    C38 C43 . 1.404(5) ?
    C39 C40 . 1.394(5) ?
    C39 H26 . 0.9500 ?
    C40 C41 . 1.366(5) ?
    C40 H27 . 0.9500 ?
    C41 C42 . 1.368(6) ?
    C41 H28 . 0.9500 ?
    C42 C43 . 1.369(5) ?
    C42 H29 . 0.9500 ?
    C43 H30 . 0.9500 ?
    C44 O1 . 1.255(6) ?
    C44 C46 . 1.498(8) ?
    C44 C45 . 1.499(8) ?
    C45 H31 . 0.9800 ?
    C45 H32 . 0.9800 ?
    C45 H33 . 0.9800 ?
    C46 H34 . 0.9800 ?
    C46 H35 . 0.9800 ?
    C46 H36 . 0.9800 ?
loop_
    _geom_angle_atom_site_label_1
    _geom_angle_atom_site_label_2
    _geom_angle_atom_site_label_3
    _geom_angle_site_symmetry_1
    _geom_angle_site_symmetry_3
    _geom_angle
    _geom_angle_publ_flag
    C19 Fe1 C19 2 . 180.0 ?
    C19 Fe1 N2 2 . 89.10(12) ?
    C19 Fe1 N2 . . 90.90(12) ?
    C19 Fe1 N2 2 2 90.90(12) ?
    C19 Fe1 N2 . 2 89.10(12) ?
    N2 Fe1 N2 . 2 180.0 ?
    C19 Fe1 N1 2 2 87.27(13) ?
    C19 Fe1 N1 . 2 92.73(13) ?
    N2 Fe1 N1 . 2 90.33(13) ?
    N2 Fe1 N1 2 2 89.67(13) ?
    C19 Fe1 N1 2 . 92.73(13) ?
    C19 Fe1 N1 . . 87.27(13) ?
    N2 Fe1 N1 . . 89.67(13) ?
    N2 Fe1 N1 2 . 90.33(13) ?
    N1 Fe1 N1 2 . 180.0 ?
    C9 N1 C2 . . 106.4(3) ?
    C9 N1 Fe1 . . 127.1(3) ?
    C2 N1 Fe1 . . 126.4(3) ?
    C18 N2 C11 . . 106.3(3) ?
    C18 N2 Fe1 . . 126.6(2) ?
    C11 N2 Fe1 . . 127.1(3) ?
    C2 C1 C18 . 2 126.4(4) ?
    C2 C1 H1 . . 116.8 ?
    C18 C1 H1 2 . 116.8 ?
    C1 C2 N1 . . 124.8(4) ?
    C1 C2 C3 . . 124.7(4) ?
    N1 C2 C3 . . 110.5(3) ?
    C4 C3 C8 . . 120.7(4) ?
    C4 C3 C2 . . 133.6(4) ?
    C8 C3 C2 . . 105.6(4) ?
    C5 C4 C3 . . 118.7(4) ?
    C5 C4 H2 . . 120.7 ?
    C3 C4 H2 . . 120.7 ?
    C4 C5 C6 . . 120.3(4) ?
    C4 C5 H3 . . 119.8 ?
    C6 C5 H3 . . 119.8 ?
    C7 C6 C5 . . 121.3(4) ?
    C7 C6 H4 . . 119.4 ?
    C5 C6 H4 . . 119.4 ?
    C6 C7 C8 . . 118.5(4) ?
    C6 C7 H5 . . 120.8 ?
    C8 C7 H5 . . 120.8 ?
    C3 C8 C7 . . 120.5(4) ?
    C3 C8 C9 . . 106.9(3) ?
    C7 C8 C9 . . 132.6(4) ?
    C10 C9 N1 . . 124.5(4) ?
    C10 C9 C8 . . 124.9(4) ?
    N1 C9 C8 . . 110.5(3) ?
    C9 C10 C11 . . 127.1(4) ?
    C9 C10 H6 . . 116.5 ?
    C11 C10 H6 . . 116.5 ?
    C10 C11 N2 . . 124.6(4) ?
    C10 C11 C12 . . 124.9(4) ?
    N2 C11 C12 . . 110.6(4) ?
    C17 C12 C13 . . 120.9(4) ?
    C17 C12 C11 . . 106.2(4) ?
    C13 C12 C11 . . 132.9(4) ?
    C14 C13 C12 . . 117.7(4) ?
    C14 C13 H7 . . 121.2 ?
    C12 C13 H7 . . 121.2 ?
    C15 C14 C13 . . 122.1(4) ?
    C15 C14 H8 . . 119.0 ?
    C13 C14 H8 . . 119.0 ?
    C14 C15 C16 . . 120.2(4) ?
    C14 C15 H9 . . 119.9 ?
    C16 C15 H9 . . 119.9 ?
    C17 C16 C15 . . 118.2(4) ?
    C17 C16 H10 . . 120.9 ?
    C15 C16 H10 . . 120.9 ?
    C12 C17 C16 . . 120.9(4) ?
    C12 C17 C18 . . 106.7(4) ?
    C16 C17 C18 . . 132.4(4) ?
    N2 C18 C1 . 2 125.4(4) ?
    N2 C18 C17 . . 110.2(3) ?
    C1 C18 C17 2 . 124.4(4) ?
    N3 C19 Fe1 . . 175.8(3) ?
    C38 P1 C20 . . 110.89(19) ?
    C38 P1 C32 . . 107.17(18) ?
    C20 P1 C32 . . 109.48(18) ?
    C38 P1 C26 . . 109.39(18) ?
    C20 P1 C26 . . 110.28(18) ?
    C32 P1 C26 . . 109.57(17) ?
    C21 C20 C25 . . 118.0(4) ?
    C21 C20 P1 . . 118.8(3) ?
    C25 C20 P1 . . 123.1(3) ?
    C22 C21 C20 . . 120.4(4) ?
    C22 C21 H11 . . 119.8 ?
    C20 C21 H11 . . 119.8 ?
    C23 C22 C21 . . 121.1(4) ?
    C23 C22 H12 . . 119.5 ?
    C21 C22 H12 . . 119.5 ?
    C22 C23 C24 . . 119.8(5) ?
    C22 C23 H13 . . 120.1 ?
    C24 C23 H13 . . 120.1 ?
    C25 C24 C23 . . 119.4(5) ?
    C25 C24 H14 . . 120.3 ?
    C23 C24 H14 . . 120.3 ?
    C24 C25 C20 . . 121.2(4) ?
    C24 C25 H15 . . 119.4 ?
    C20 C25 H15 . . 119.4 ?
    C31 C26 C27 . . 119.4(3) ?
    C31 C26 P1 . . 120.1(3) ?
    C27 C26 P1 . . 120.5(3) ?
    C28 C27 C26 . . 120.1(4) ?
    C28 C27 H16 . . 119.9 ?
    C26 C27 H16 . . 119.9 ?
    C27 C28 C29 . . 120.2(4) ?
    C27 C28 H17 . . 119.9 ?
    C29 C28 H17 . . 119.9 ?
    C28 C29 C30 . . 120.5(4) ?
    C28 C29 H18 . . 119.7 ?
    C30 C29 H18 . . 119.7 ?
    C29 C30 C31 . . 119.2(4) ?
    C29 C30 H19 . . 120.4 ?
    C31 C30 H19 . . 120.4 ?
    C26 C31 C30 . . 120.4(3) ?
    C26 C31 H20 . . 119.8 ?
    C30 C31 H20 . . 119.8 ?
    C37 C32 C33 . . 119.9(4) ?
    C37 C32 P1 . . 119.3(3) ?
    C33 C32 P1 . . 120.7(3) ?
    C34 C33 C32 . . 119.4(4) ?
    C34 C33 H21 . . 120.3 ?
    C32 C33 H21 . . 120.3 ?
    C35 C34 C33 . . 120.3(4) ?
    C35 C34 H22 . . 119.9 ?
    C33 C34 H22 . . 119.9 ?
    C34 C35 C36 . . 120.6(4) ?
    C34 C35 H23 . . 119.7 ?
    C36 C35 H23 . . 119.7 ?
    C35 C36 C37 . . 119.5(4) ?
    C35 C36 H24 . . 120.3 ?
    C37 C36 H24 . . 120.3 ?
    C32 C37 C36 . . 120.4(4) ?
    C32 C37 H25 . . 119.8 ?
    C36 C37 H25 . . 119.8 ?
    C39 C38 C43 . . 119.1(4) ?
    C39 C38 P1 . . 121.5(3) ?
    C43 C38 P1 . . 119.2(3) ?
    C38 C39 C40 . . 119.5(4) ?
    C38 C39 H26 . . 120.2 ?
    C40 C39 H26 . . 120.2 ?
    C41 C40 C39 . . 120.5(4) ?
    C41 C40 H27 . . 119.8 ?
    C39 C40 H27 . . 119.8 ?
    C40 C41 C42 . . 120.3(4) ?
    C40 C41 H28 . . 119.8 ?
    C42 C41 H28 . . 119.8 ?
    C41 C42 C43 . . 120.3(4) ?
    C41 C42 H29 . . 119.8 ?
    C43 C42 H29 . . 119.8 ?
    C42 C43 C38 . . 120.3(4) ?
    C42 C43 H30 . . 119.9 ?
    C38 C43 H30 . . 119.9 ?
    O1 C44 C46 . . 121.3(6) ?
    O1 C44 C45 . . 119.2(7) ?
    C46 C44 C45 . . 119.5(5) ?
    C44 C45 H31 . . 109.5 ?
    C44 C45 H32 . . 109.5 ?
    H31 C45 H32 . . 109.5 ?
    C44 C45 H33 . . 109.5 ?
    H31 C45 H33 . . 109.5 ?
    H32 C45 H33 . . 109.5 ?
    C44 C46 H34 . . 109.5 ?
    C44 C46 H35 . . 109.5 ?
    H34 C46 H35 . . 109.5 ?
    C44 C46 H36 . . 109.5 ?
    H34 C46 H36 . . 109.5 ?
    H35 C46 H36 . . 109.5 ?
loop_
    _geom_hbond_atom_site_label_d
    _geom_hbond_atom_site_label_h
    _geom_hbond_atom_site_label_a
    _geom_hbond_site_symmetry_d
    _geom_hbond_site_symmetry_h
    _geom_hbond_site_symmetry_a
    _geom_hbond_distance_dh
    _geom_hbond_distance_ha
    _geom_hbond_distance_da
    _geom_hbond_angle_dha
    _geom_hbond_publ_flag
    C25 H15 N3 1_555 1_555 1_556 0.95 2.74 3.404(4) 127 no
    C27 H16 N3 1_555 1_555 1_556 0.95 2.66 3.259(5) 121 no
    C34 H22 N3 1_555 1_555 2_665 0.95 2.57 3.292(7) 133 yes
    C41 H28 N3 1_555 1_555 2_655 0.95 2.45 3.181(7) 134 yes
    C28 H17 <i>Cg</i>1 1_555 1_555 1_556 0.95 2.63 3.446(4) 145 yes
    C29 H18 <i>Cg</i>2 1_555 1_555 1_556 0.95 2.76 3.582(4) 145 yes
    C33 H21 <i>Cg</i>3 1_555 1_555 2_666 0.95 2.90 3.729(5) 147 yes
    C35 H23 <i>Cg</i>4 1_555 1_555 2_665 0.95 2.92 3.733(4) 145 yes
    C45 H32 <i>Cg</i>2 1_555 1_555 2_656 0.98 2.99 3.798(6) 141 yes
    C45 H33 <i>Cg</i>1 1_555 1_555 2_656 0.98 2.87 3.469(5) 120 yes
_iucr_refine_instructions_details
;
TITL D:\Users\Hoshino\Documents\Xray\kumamon\FeTBP\P-1
REM  Yadorkari-X generated
CELL 1.54187 11.8412 12.7764 13.8298 67.2170 66.9150 85.5100
ZERR 1.0 0.0003 0.0003 0.0003 0.0010 0.0010 0.0010
LATT 1
REM  SPGR P-1 triclinic
SFAC C H N O Fe P
UNIT 92 72 6 2 1 2
SIZE 0.20 0.10 0.05
TEMP -153.0
L.S. 20
FMAP 2
PLAN -5
ACTA
BOND$H
OMIT   6  12   0
WGHT    0.099100
EXTI    0.003764
FVAR       0.17756
FE1   5    0.000000    0.000000    0.000000    10.50000    0.06756    0.05664 =
         0.04848   -0.01327   -0.00900   -0.01945
N1    3   -0.090631    0.137181    0.016042    11.00000    0.07059    0.05582 =
         0.04463   -0.00997   -0.00899   -0.02050
N2    3    0.122313    0.041140    0.049860    11.00000    0.06264    0.04854 =
         0.05013   -0.01063   -0.00658   -0.01440
N3    3    0.148963    0.162476   -0.252620    11.00000    0.07677    0.06180 =
         0.05514   -0.01755   -0.00782   -0.01933
C1    1   -0.251888    0.117052   -0.045824    11.00000    0.06588    0.05877 =
         0.05913   -0.01740   -0.01797   -0.01217
AFIX  43
H1    2   -0.321657    0.149866   -0.059659    11.00000   -1.20000
AFIX   0
C2    1   -0.191894    0.173333   -0.010069    11.00000    0.07045    0.05848 =
         0.04585   -0.01147   -0.01300   -0.01346
C3    1   -0.225513    0.280541    0.003834    11.00000    0.07093    0.05268 =
         0.04614   -0.01174   -0.00845   -0.01710
C4    1   -0.314715    0.353985   -0.015405    11.00000    0.07877    0.06278 =
         0.05735   -0.01606   -0.02032   -0.00772
AFIX  43
H2    2   -0.372506    0.335698   -0.039731    11.00000   -1.20000
AFIX   0
C5    1   -0.317512    0.454767    0.001725    11.00000    0.08149    0.06138 =
         0.06539   -0.02070   -0.02116   -0.00396
AFIX  43
H3    2   -0.377045    0.506372   -0.011927    11.00000   -1.20000
AFIX   0
C6    1   -0.232538    0.480571    0.039182    11.00000    0.08481    0.05900 =
         0.05638   -0.01882   -0.01573   -0.01320
AFIX  43
H4    2   -0.235312    0.549847    0.050110    11.00000   -1.20000
AFIX   0
C7    1   -0.145859    0.407664    0.060195    11.00000    0.07365    0.05932 =
         0.04686   -0.01275   -0.01318   -0.01760
AFIX  43
H5    2   -0.090409    0.424668    0.087564    11.00000   -1.20000
AFIX   0
C8    1   -0.140913    0.307033    0.040285    11.00000    0.06719    0.05240 =
         0.04517   -0.01061   -0.00664   -0.01913
C9    1   -0.059014    0.217147    0.047433    11.00000    0.06810    0.05763 =
         0.04787   -0.01238   -0.00993   -0.02087
C10   1    0.040133    0.214293    0.075594    11.00000    0.07225    0.05586 =
         0.05401   -0.01510   -0.01360   -0.01716
AFIX  43
H6    2    0.051661    0.274045    0.096458    11.00000   -1.20000
AFIX   0
C11   1    0.124776    0.134452    0.076974    11.00000    0.06205    0.06018 =
         0.05363   -0.01352   -0.01098   -0.01696
C12   1    0.228310    0.135487    0.107305    11.00000    0.07019    0.06145 =
         0.04923   -0.01250   -0.01118   -0.01901
C13   1    0.270746    0.209204    0.140928    11.00000    0.07762    0.06715 =
         0.05703   -0.01707   -0.01884   -0.01263
AFIX  43
H7    2    0.228647    0.273855    0.148368    11.00000   -1.20000
AFIX   0
C14   1    0.376130    0.184798    0.162996    11.00000    0.09175    0.06273 =
         0.06533   -0.01832   -0.02151   -0.01879
AFIX  43
H8    2    0.407206    0.234600    0.184749    11.00000   -1.20000
AFIX   0
C15   1    0.437684    0.090276    0.154415    11.00000    0.08176    0.06981 =
         0.06081   -0.01556   -0.02287   -0.01768
AFIX  43
H9    2    0.510057    0.076233    0.169895    11.00000   -1.20000
AFIX   0
C16   1    0.393751    0.015111    0.122980    11.00000    0.07908    0.06312 =
         0.05994   -0.01664   -0.01931   -0.01308
AFIX  43
H10   2    0.434618   -0.050772    0.117990    11.00000   -1.20000
AFIX   0
C17   1    0.288564    0.039586    0.099248    11.00000    0.07024    0.05913 =
         0.05181   -0.01048   -0.01320   -0.01662
C18   1    0.220703   -0.017874    0.063503    11.00000    0.07146    0.05545 =
         0.04836   -0.01542   -0.01120   -0.01629
C19   1    0.096958    0.099313   -0.159964    11.00000    0.06539    0.05455 =
         0.05709   -0.02393   -0.01169   -0.01566
P1    6    0.589625    0.292547    0.460063    11.00000    0.07372    0.05859 =
         0.04957   -0.01450   -0.00827   -0.01640
C20   1    0.467360    0.341536    0.412361    11.00000    0.07413    0.05787 =
         0.05691   -0.01372   -0.01384   -0.01131
C21   1    0.491949    0.375684    0.297012    11.00000    0.08835    0.07423 =
         0.06928   -0.02404   -0.02517   -0.00599
AFIX  43
H11   2    0.573614    0.377352    0.244608    11.00000   -1.20000
AFIX   0
C22   1    0.398662    0.407040    0.258442    11.00000    0.11130    0.08286 =
         0.07928   -0.02362   -0.04016   -0.00967
AFIX  43
H12   2    0.416879    0.430671    0.179392    11.00000   -1.20000
AFIX   0
C23   1    0.279770    0.404734    0.332280    11.00000    0.09732    0.07371 =
         0.09338   -0.01338   -0.04194   -0.01821
AFIX  43
H13   2    0.215926    0.424487    0.304694    11.00000   -1.20000
AFIX   0
C24   1    0.253034    0.373522    0.447205    11.00000    0.08121    0.07112 =
         0.09265   -0.00995   -0.02792   -0.01681
AFIX  43
H14   2    0.171188    0.373188    0.498590    11.00000   -1.20000
AFIX   0
C25   1    0.346327    0.342923    0.486379    11.00000    0.07766    0.06484 =
         0.06662   -0.01019   -0.01467   -0.02125
AFIX  43
H15   2    0.328115    0.322412    0.565032    11.00000   -1.20000
AFIX   0
C26   1    0.543690    0.279003    0.604894    11.00000    0.06911    0.05660 =
         0.05134   -0.01651   -0.01125   -0.01200
C27   1    0.439002    0.208777    0.691364    11.00000    0.07512    0.06158 =
         0.05473   -0.01767   -0.01199   -0.01734
AFIX  43
H16   2    0.393540    0.165277    0.674296    11.00000   -1.20000
AFIX   0
C28   1    0.401665    0.202511    0.801080    11.00000    0.07248    0.06173 =
         0.05348   -0.01455   -0.01097   -0.00811
AFIX  43
H17   2    0.327780    0.158203    0.858724    11.00000   -1.20000
AFIX   0
C29   1    0.471064    0.260296    0.827733    11.00000    0.08714    0.06228 =
         0.05675   -0.01827   -0.01694   -0.00975
AFIX  43
H18   2    0.445303    0.254664    0.903977    11.00000   -1.20000
AFIX   0
C30   1    0.578199    0.326595    0.744139    11.00000    0.08595    0.06882 =
         0.06101   -0.02205   -0.01801   -0.01569
AFIX  43
H19   2    0.627288    0.364412    0.763142    11.00000   -1.20000
AFIX   0
C31   1    0.613002    0.337090    0.631920    11.00000    0.07098    0.06167 =
         0.05841   -0.01707   -0.01087   -0.01435
AFIX  43
H20   2    0.684725    0.384396    0.573642    11.00000   -1.20000
AFIX   0
C32   1    0.723617    0.391893    0.369691    11.00000    0.06907    0.06080 =
         0.04998   -0.01637   -0.01079   -0.01600
C33   1    0.712083    0.507751    0.318934    11.00000    0.08071    0.06712 =
         0.06017   -0.02242   -0.00812   -0.01805
AFIX  43
H21   2    0.632991    0.534784    0.328144    11.00000   -1.20000
AFIX   0
C34   1    0.816950    0.583172    0.254925    11.00000    0.09865    0.06220 =
         0.06111   -0.01916   -0.00806   -0.02561
AFIX  43
H22   2    0.809847    0.662125    0.219075    11.00000   -1.20000
AFIX   0
C35   1    0.931059    0.544322    0.243079    11.00000    0.07950    0.08545 =
         0.05522   -0.01468   -0.00390   -0.03490
AFIX  43
H23   2    1.002329    0.596869    0.200354    11.00000   -1.20000
AFIX   0
C36   1    0.943194    0.430077    0.292462    11.00000    0.07543    0.09484 =
         0.06371   -0.01695   -0.01339   -0.01907
AFIX  43
H24   2    1.022500    0.403508    0.283051    11.00000   -1.20000
AFIX   0
C37   1    0.838393    0.353694    0.356326    11.00000    0.07590    0.07088 =
         0.05988   -0.01185   -0.01993   -0.01079
AFIX  43
H25   2    0.846209    0.274681    0.390895    11.00000   -1.20000
AFIX   0
C38   1    0.631750    0.158196    0.450851    11.00000    0.07480    0.05228 =
         0.05551   -0.01467   -0.00656   -0.01888
C39   1    0.638617    0.066649    0.542648    11.00000    0.10984    0.06754 =
         0.05674   -0.02002   -0.01653   -0.00227
AFIX  43
H26   2    0.614481    0.071908    0.614614    11.00000   -1.20000
AFIX   0
C40   1    0.681241   -0.033663    0.529040    11.00000    0.12405    0.06243 =
         0.06291   -0.01629   -0.01426   -0.00073
AFIX  43
H27   2    0.684322   -0.097482    0.592490    11.00000   -1.20000
AFIX   0
C41   1    0.718617   -0.040873    0.425120    11.00000    0.08932    0.06466 =
         0.06118   -0.01824   -0.00374   -0.01546
AFIX  43
H28   2    0.749164   -0.109058    0.416356    11.00000   -1.20000
AFIX   0
C42   1    0.712254    0.049649    0.333631    11.00000    0.09824    0.07128 =
         0.06855   -0.02775   -0.01633   -0.00526
AFIX  43
H29   2    0.738100    0.043915    0.261714    11.00000   -1.20000
AFIX   0
C43   1    0.668818    0.148452    0.345234    11.00000    0.09560    0.06565 =
         0.05751   -0.01915   -0.01586   -0.00553
AFIX  43
H30   2    0.663739    0.210658    0.281575    11.00000   -1.20000
AFIX   0
C44   1    0.978711    0.169603    0.565069    11.00000    0.08641    0.14659 =
         0.08582    0.00386   -0.03436   -0.03765
C45   1    0.968429    0.042896    0.627507    11.00000    0.12774    0.12730 =
         0.08776    0.00384   -0.03336   -0.05181
AFIX 137
H31   2    1.024764    0.008810    0.576223    11.00000   -1.50000
H32   2    0.883671    0.011961    0.653786    11.00000   -1.50000
H33   2    0.990130    0.025079    0.693333    11.00000   -1.50000
AFIX   0
C46   1    0.922476    0.243210    0.630844    11.00000    0.09629    0.17697 =
         0.10681   -0.03271   -0.02025    0.01804
AFIX 137
H34   2    0.928549    0.322210    0.577597    11.00000   -1.50000
H35   2    0.966492    0.239259    0.679027    11.00000   -1.50000
H36   2    0.835606    0.216306    0.678931    11.00000   -1.50000
AFIX   0
O1    4    1.038560    0.212241    0.459059    11.00000    0.12429    0.15739 =
         0.08255    0.00427   -0.02931   -0.03859
HKLF 4
REM  D:\Users\Hoshino\Documents\Xray\kumamon\FeTBP\P-1
REM R1 =  0.0681 for   3518 Fo > 4sig(Fo)  and  0.1009 for all   6348 data
REM    469 parameters refined using      0 restraints
END
WGHT      0.0991      0.0000
REM Highest difference peak  0.707,  deepest hole -0.362,  1-sigma level  0.063
Q1    1   0.0708 -0.0771  0.0327  11.00000  0.05    0.43
Q2    1  -0.0643 -0.0646  0.0749  11.00000  0.05    0.31
Q3    1  -0.0452  0.0359  0.0714  11.00000  0.05    0.30
Q4    1  -0.0026  0.1110 -0.0032  11.00000  0.05    0.29
Q5    1   0.0849  0.0408  0.0250  11.00000  0.05    0.28
;
data_New_Global_Publ_Block
_journal_date_recd_electronic     2015-01-20
_journal_date_accepted     2015-01-27
_journal_name_full     'Acta Crystallographica, Section E'
_journal_year     2015
_journal_volume     71
_journal_issue      2
_journal_page_first     m48
_journal_page_last     m49
_journal_paper_category     HM
_journal_paper_doi     10.1107/S2056989015001735
_journal_coeditor_code     WM5120
_publ_contact_author_name     'Masaki Matsuda'
_publ_contact_author_address
;
Department of Chemistry
Kumamoto University
2-39-1 Kurokami
860-855 Kumamoto
Japan
;
_publ_contact_author_email     'masaki@sci.kumamoto-u.ac.jp'
_publ_contact_author_fax     ?
_publ_contact_author_phone     ?
_publ_section_title
;\
Crystal structure of bis(tetraphenylphosphonium)
bis(cyanido-\k<i>C</i>)(29<i>H</i>,31<i>H</i>-tetrabenzo[<i>b</i>,<i>g</i>,\
<i>l</i>,<i>q</i>]porphinato-\k^4^<i>N</i>^29^,<i>N</i>^30^,<i>N</i>^31^,\
<i>N</i>^32^)ferrate(II) acetone disolvate
;
loop_
    _publ_author_name
    _publ_author_footnote
    _publ_author_address
    'Nishi, Miki' .
;
Department of Chemistry
Kumamoto University
Kurokami 2-39-1
Chuo-ku
Kumamoto 860-8555
Japan
;
    'Matsuda, Masaki' .
;
Department of Chemistry
Kumamoto University
Kurokami 2-39-1
Chuo-ku
Kumamoto 860-8555
Japan
;
    'Hoshino, Norihisa' .
;
Institute of Multidisciplinary Research for Advanced Materials
Tohoku University
Katahira 2-1-1
Aoba-ku
Sendai 980-8577
Japan
;
    'Akutagawa, Tomoyuki' .
;
Institute of Multidisciplinary Research for Advanced Materials
Tohoku University
Katahira 2-1-1
Aoba-ku
Sendai 980-8577
Japan
;
