# Supplementary material for: Crystal structure of bis­(tetra­phenyl­phospho­nium) bis­(cyanido-κC)(29H,31H-tetra­benzo[b,g,l,q]porphinato-κ4 N 29,N 30,N 31,N 32)ferrate(II) acetone disolvate
Source: Acta Crystallogr E Crystallogr Commun. 2015 Jan 31;71(Pt 2):m48–9. doi: 10.1107/S2056989015001735 (PMC4384569; doi:10.1107/S2056989015001735)
Supplement: Supplementary file 2 [file e-71-00m48-Isup2.hkl]

# 
# h,k,l, Fc-squared, Fo-squared, sigma(Fo-squared) and status flag 
# 
data_I
_shelx_title ' D:\Users\Hoshino\Documents\Xray\kumamon\FeTBP\P-1' 
_shelx_refln_list_code          4 
_shelx_F_calc_maximum      191.83 
_exptl_crystal_F_000       738.00 
_reflns_d_resolution_high  0.8301 
 
loop_ 
 _symmetry_equiv_pos_as_xyz 
 'x, y, z' 
 '-x, -y, -z' 
 
_cell_length_a    11.8412 
_cell_length_b    12.7764 
_cell_length_c    13.8298 
_cell_angle_alpha  67.217 
_cell_angle_beta   66.915 
_cell_angle_gamma  85.510 
 
_shelx_F_squared_multiplier     1.000 
 
loop_ 
 _refln_index_h 
 _refln_index_k 
 _refln_index_l 
 _refln_F_squared_calc 
 _refln_F_squared_meas 
 _refln_F_squared_sigma 
 _refln_observed_status 
   1   0   0       96.60       38.66      2.19 o 
   2   0   0       29.51       43.20      3.94 o 
   3   0   0     3623.98     3345.01     68.69 o 
   4   0   0        7.89        6.51      2.37 o 
   5   0   0      211.29      222.68      7.33 o 
   6   0   0      314.28      347.97     11.91 o 
   7   0   0      462.27      518.97     17.34 o 
   8   0   0       46.81       39.28      5.22 o 
   9   0   0       10.02        1.84      2.48 o 
  10   0   0       13.50       12.22      9.52 o 
  11   0   0        5.73        4.54      5.23 o 
  12   0   0        0.98        4.44     16.49 o 
  13   0   0        3.82       10.15      8.56 o 
 -13   1   0        0.52        0.32      4.44 o 
 -12   1   0        2.16        0.00      8.88 o 
 -11   1   0       49.18       84.71     27.60 o 
 -10   1   0       15.91       11.79      9.67 o 
  -9   1   0      477.90      434.90     97.71 o 
  -8   1   0       89.30       96.98     14.40 o 
  -7   1   0      170.43      169.09      8.54 o 
  -6   1   0       47.55       43.15      3.41 o 
  -5   1   0      385.94      399.18     11.02 o 
  -4   1   0       12.05        9.97      2.28 o 
  -3   1   0      469.49      396.47     10.95 o 
  -2   1   0      425.01      313.33      8.73 o 
  -1   1   0      761.19      512.26      8.83 o 
   0   1   0     2941.45     2662.24     41.63 o 
   1   1   0     5589.98     5589.66    121.60 o 
   2   1   0      564.00      580.34     13.51 o 
   3   1   0     3059.12     2699.73     56.62 o 
   4   1   0       56.37       67.30      4.35 o 
   5   1   0        7.22        5.38      2.48 o 
   6   1   0      312.25      295.79     13.41 o 
   7   1   0       28.77       26.56      3.25 o 
   8   1   0      353.92      367.92     23.08 o 
   9   1   0        8.60        8.16      4.58 o 
  10   1   0       66.16       68.14     10.08 o 
  11   1   0        5.53        3.54      4.23 o 
  12   1   0       12.50        5.54      6.98 o 
 -13   2   0        0.27       -0.32      4.12 o 
 -12   2   0       12.35       -0.32      5.71 o 
 -11   2   0       20.15        6.76      6.81 o 
 -10   2   0      187.81      208.07     61.93 o 
  -9   2   0        6.56        3.40      3.78 o 
  -8   2   0      616.16      595.43    120.46 o 
  -7   2   0        1.61        3.87      2.14 o 
  -6   2   0       14.61       17.60      2.54 o 
  -5   2   0      677.84      716.57     18.72 o 
  -4   2   0      140.63      176.77      5.95 o 
  -3   2   0     6313.28     6073.19    162.99 o 
  -2   2   0     2626.27     2229.48     52.70 o 
  -1   2   0     6806.87     6418.50    153.64 o 
   0   2   0      102.83       91.72      4.04 o 
   1   2   0      104.73      129.69      5.52 o 
   2   2   0     4882.91     4301.56    107.79 o 
   3   2   0       20.63       22.47      2.32 o 
   4   2   0     2759.37     2864.90     60.51 o 
   5   2   0      128.91      131.87      6.20 o 
   6   2   0     1336.07     1370.94     63.40 o 
   7   2   0      337.46      394.87     31.35 o 
   8   2   0       61.94       61.70      9.64 o 
   9   2   0       88.67      110.87     13.85 o 
  10   2   0        1.83        1.34      3.29 o 
  11   2   0       24.79       22.04      5.58 o 
  12   2   0       15.50        7.72      4.76 o 
 -13   3   0        1.29        0.63      8.56 o 
 -12   3   0        1.81        0.93      2.38 o 
 -11   3   0        0.36       -0.74      3.67 o 
 -10   3   0       61.00       78.50     14.26 o 
  -9   3   0       23.34       20.03     10.31 o 
  -8   3   0       31.91       28.07      8.93 o 
  -7   3   0       92.67       75.22      9.58 o 
  -6   3   0       22.94       21.16      3.30 o 
  -5   3   0      239.37      223.20     12.13 o 
  -4   3   0      104.34      119.17      7.13 o 
  -3   3   0      284.30      260.68      7.27 o 
  -2   3   0      895.70      979.58     21.93 o 
  -1   3   0      780.83      757.32     16.09 o 
   0   3   0     1432.21     1239.83     26.73 o 
   1   3   0     4774.27     4154.90     92.42 o 
   2   3   0       23.67       26.64      2.31 o 
   3   3   0      107.60       83.31      3.70 o 
   4   3   0     1324.28     1361.70     34.33 o 
   5   3   0      197.64      167.02      9.09 o 
   6   3   0      375.85      407.90     16.32 o 
   7   3   0     1264.43     1494.57     65.05 o 
   8   3   0      110.02      106.71     12.32 o 
   9   3   0      148.76      177.43     21.16 o 
  10   3   0       33.85       35.42      7.71 o 
  11   3   0        2.91        1.96      3.59 o 
  12   3   0       11.44        6.84      2.73 o 
 -12   4   0        0.90        0.10      2.24 o 
 -11   4   0        0.25        0.92      4.10 o 
 -10   4   0        6.96        0.00      3.55 o 
  -9   4   0       12.03        6.86      4.59 o 
  -8   4   0      276.00      275.31     57.35 o 
  -7   4   0      330.13      315.49     45.76 o 
  -6   4   0      248.48      221.08     22.52 o 
  -5   4   0      112.69      105.85      8.16 o 
  -4   4   0     3757.73     4204.87    121.25 o 
  -3   4   0       12.43       15.88      3.38 o 
  -2   4   0     4234.17     3899.76     97.35 o 
  -1   4   0       90.76      117.35      4.86 o 
   0   4   0       10.64       17.15      3.47 o 
   1   4   0     2190.15     1819.77     37.49 o 
   2   4   0      186.44      160.59      4.45 o 
   3   4   0     3428.28     3225.19    121.19 o 
   4   4   0       11.70       14.15      2.55 o 
   5   4   0     1076.42     1108.54     30.52 o 
   6   4   0      111.46       80.43     11.51 o 
   7   4   0        5.74        5.57      4.16 o 
   8   4   0      200.91      211.28     41.61 o 
   9   4   0        2.10        2.07      3.79 o 
  10   4   0       85.57       82.26     18.01 o 
  11   4   0       10.24        6.94      3.28 o 
  12   4   0       20.40       30.70     17.29 o 
 -12   5   0        1.52        0.35      4.72 o 
 -11   5   0       17.65       -0.32      3.59 o 
 -10   5   0        0.68        0.00      5.16 o 
  -9   5   0       81.26       86.53     17.53 o 
  -8   5   0       75.84       76.72     14.68 o 
  -7   5   0       24.38       16.74      5.59 o 
  -6   5   0      159.32      155.25     13.86 o 
  -5   5   0       17.11        9.24      2.60 o 
  -4   5   0      724.24      743.72     29.72 o 
  -3   5   0     1256.56     1363.02     46.98 o 
  -2   5   0        4.98        4.83      0.76 o 
  -1   5   0     2605.48     2681.31     65.99 o 
   0   5   0     1690.74     1723.16     42.21 o 
   1   5   0      751.09      737.50     16.67 o 
   2   5   0      431.15      382.36     11.74 o 
   3   5   0      463.67      417.36     18.51 o 
   4   5   0      218.29      203.52     10.56 o 
   5   5   0      272.07      330.44     18.71 o 
   6   5   0      812.63      830.45     50.46 o 
   7   5   0       30.46       28.58     12.33 o 
   8   5   0        9.42        6.42     10.61 o 
   9   5   0        2.81        1.43      6.06 o 
  10   5   0       37.28       44.22     15.30 o 
  11   5   0        5.82        3.44      4.82 o 
 -12   6   0        0.11        0.32      6.66 o 
 -11   6   0        0.16        0.59      4.33 o 
 -10   6   0       28.12       13.02      6.13 o 
  -9   6   0        7.16        8.72      4.83 o 
  -8   6   0      134.82      164.83     34.74 o 
  -7   6   0        9.07        7.52      5.97 o 
  -6   6   0       92.32       75.33     14.23 o 
  -5   6   0      648.22      664.15     73.85 o 
  -4   6   0      116.51       95.93      9.39 o 
  -3   6   0      918.31      972.36     36.00 o 
  -2   6   0     1088.96     1172.72     37.95 o 
  -1   6   0     1056.80      969.82     27.03 o 
   0   6   0     1071.95     1052.79     33.34 o 
   1   6   0      985.70      918.00     42.33 o 
   2   6   0      814.36      802.48     30.34 o 
   3   6   0       14.84       15.34      3.53 o 
   4   6   0       15.85       13.49      3.21 o 
   5   6   0       84.58       79.19     14.59 o 
   6   6   0      441.69      509.43     38.02 o 
   7   6   0      227.27      262.30     36.50 o 
   8   6   0       10.76        8.92     10.09 o 
   9   6   0       44.44       70.12     17.50 o 
  10   6   0        4.17        2.58     10.31 o 
  11   6   0        0.80       -3.27      4.47 o 
 -11   7   0        2.79       -0.32      5.39 o 
 -10   7   0        0.76        2.47      4.48 o 
  -9   7   0       48.86       57.72     20.46 o 
  -8   7   0       29.80       33.86     15.34 o 
  -7   7   0        5.19       11.59      9.89 o 
  -6   7   0       35.09       41.63     17.58 o 
  -5   7   0      125.36       78.56     23.96 o 
  -4   7   0       70.41       63.41      7.22 o 
  -3   7   0       62.89       66.35      5.96 o 
  -2   7   0      102.85       85.01      7.32 o 
  -1   7   0      181.16      193.82     11.38 o 
   0   7   0      307.38      260.05     10.88 o 
   1   7   0      306.30      304.53     12.11 o 
   2   7   0        7.76       10.88      3.54 o 
   3   7   0       17.00       24.83      4.57 o 
   4   7   0      382.54      396.63     33.98 o 
   5   7   0      599.40      648.72     49.55 o 
   6   7   0      107.76      104.20     23.48 o 
   7   7   0       53.07       82.43     19.36 o 
   8   7   0       32.24       47.90     16.01 o 
   9   7   0       29.60       55.66     15.36 o 
  10   7   0      129.30      182.26     25.76 o 
 -11   8   0        3.24       -0.32      5.07 o 
 -10   8   0        0.15       -1.49      4.28 o 
  -9   8   0       16.12        8.43     10.74 o 
  -8   8   0       47.96       43.27     32.84 o 
  -7   8   0        3.46        5.42      8.61 o 
  -6   8   0        1.08       -1.29      6.49 o 
  -5   8   0      194.20      235.88     27.66 o 
  -4   8   0      597.19      490.87    150.04 o 
  -3   8   0      178.39      194.53     21.97 o 
  -2   8   0       36.22       29.35      4.46 o 
  -1   8   0      104.62       87.53     10.97 o 
   0   8   0        3.04        2.85      7.40 o 
   1   8   0      233.59      240.36     11.87 o 
   2   8   0       60.68       53.04      6.42 o 
   3   8   0      300.48      291.08     21.10 o 
   4   8   0      328.83      328.81     29.87 o 
   5   8   0       89.68       99.46     16.90 o 
   6   8   0       97.08      100.19     18.84 o 
   7   8   0        1.39        1.27      6.77 o 
   8   8   0       53.55      102.14     24.87 o 
   9   8   0       62.08       95.01     17.60 o 
  10   8   0       19.90       19.01     10.47 o 
 -10   9   0        0.25        2.45      3.96 o 
  -9   9   0       15.06        7.72      7.77 o 
  -8   9   0        3.22        2.26      7.34 o 
  -7   9   0        7.13        0.44      9.39 o 
  -6   9   0       11.74       12.76     12.43 o 
  -5   9   0        6.25        5.67      7.97 o 
  -4   9   0        1.13        2.68      2.55 o 
  -3   9   0      138.57      116.27     28.26 o 
  -2   9   0      289.89      244.20     25.90 o 
  -1   9   0      243.92      241.84     23.98 o 
   0   9   0       12.69       11.26      6.16 o 
   1   9   0      194.07      204.25     16.93 o 
   2   9   0      296.32      261.36     33.85 o 
   3   9   0       29.39       35.54     10.84 o 
   4   9   0       85.47       94.79     23.21 o 
   5   9   0       43.02       45.17     11.85 o 
   6   9   0       64.64       74.72     27.18 o 
   7   9   0        2.60        6.98     11.15 o 
   8   9   0       36.26       50.13     13.94 o 
   9   9   0        4.15        6.52      6.59 o 
 -10  10   0        4.56        5.75      9.20 o 
  -9  10   0        1.64        6.25      7.74 o 
  -8  10   0        4.24        4.21      6.59 o 
  -7  10   0       35.33       65.90     15.47 o 
  -6  10   0       39.68       50.65     18.70 o 
  -5  10   0      118.60      156.27     24.76 o 
  -4  10   0        4.07        0.42      3.97 o 
  -3  10   0        2.55       -0.27      3.98 o 
  -2  10   0        7.72        8.31      5.48 o 
  -1  10   0      106.54       94.28     12.21 o 
   0  10   0       46.68       46.76      9.41 o 
   1  10   0       56.91       44.91     10.15 o 
   2  10   0      273.73      311.73     35.91 o 
   3  10   0       20.53       29.50     26.65 o 
   4  10   0      108.52      112.00     22.69 o 
   5  10   0      307.80      332.73     47.84 o 
   6  10   0       79.01       96.58     15.23 o 
   7  10   0       83.92      110.27     16.20 o 
   8  10   0        5.87        7.48      6.39 o 
  -9  11   0        0.90       -1.02      3.49 o 
  -8  11   0        0.44       -3.49     12.21 o 
  -7  11   0        1.98        2.91      5.04 o 
  -6  11   0       14.99       23.01      8.17 o 
  -5  11   0        8.17       12.11      8.74 o 
  -4  11   0      110.10      145.69     55.55 o 
  -3  11   0        5.33        9.52     23.15 o 
  -2  11   0       23.14       21.70      6.19 o 
  -1  11   0        5.39       -0.44      4.02 o 
   0  11   0        6.75        8.96      6.75 o 
   1  11   0       20.25       17.68      8.25 o 
   2  11   0      177.88      190.22     26.67 o 
   3  11   0        2.83        4.76      9.20 o 
   4  11   0       19.17       37.43     16.49 o 
   5  11   0      177.41      164.36     73.84 o 
   6  11   0       11.23       11.12      7.85 o 
   7  11   0       13.84        8.97      6.66 o 
  -7  12   0        5.30       21.57     13.64 o 
  -6  12   0       22.34       45.36     19.98 o 
  -5  12   0        6.69       11.74     13.32 o 
  -4  12   0        2.12        7.29     11.42 o 
  -3  12   0       24.62       37.43     17.13 o 
  -2  12   0        0.54        4.76      8.88 o 
  -1  12   0       23.27       18.68      6.19 o 
   0  12   0       31.01       18.68      5.82 o 
   1  12   0        1.54        4.76     10.78 o 
   2  12   0       54.55       61.24     14.91 o 
   3  12   0       56.07       71.39     16.82 o 
   5  12   0       87.23      108.55     21.90 o 
  -6  13   0        0.15        3.81      7.61 o 
  -5  13   0        3.56       21.25     12.69 o 
  -4  13   0        0.87       -5.39     15.54 o 
  -3  13   0       46.85      136.75     39.03 o 
  -2  13   0        0.35       -0.32      4.44 o 
  -1  13   0       24.44       13.96      8.25 o 
   0  13   0        4.08        0.00      1.90 o 
   1  13   0        5.57        0.32      2.85 o 
   2  13   0       96.80      125.06     16.19 o 
   3  13   0       11.16        0.32      3.49 o 
   4  13   0        2.55       -1.59      4.76 o 
  -3  14   0        0.65       -0.32      3.81 o 
  -2 -13   1       29.79       18.72     14.28 o 
  -1 -13   1        8.01        0.32      3.49 o 
   0 -13   1        3.25        0.32      2.85 o 
   1 -13   1        4.59        1.99      3.73 o 
   2 -13   1       14.44       26.66     25.22 o 
   3 -13   1        7.19       26.64     12.69 o 
   4 -13   1       22.60       47.90     16.81 o 
   5 -13   1        0.64        1.27      6.34 o 
  -5 -12   1      148.18      224.25     28.90 o 
  -4 -12   1        1.60       -1.27     11.42 o 
  -3 -12   1        1.33        0.95      5.71 o 
  -2 -12   1       18.30       16.49     10.47 o 
  -1 -12   1        2.50        1.19      2.54 o 
   0 -12   1        6.66        2.77      3.70 o 
   1 -12   1       19.64       19.88      6.45 o 
   2 -12   1      197.78      173.37     66.38 o 
   3 -12   1        1.43        0.43      4.15 o 
   4 -12   1        0.91        2.85      8.88 o 
   5 -12   1       25.15       42.51     19.35 o 
   6 -12   1        1.12        8.56     11.10 o 
   7 -12   1        8.07       26.64     13.96 o 
  -6 -11   1       59.15       90.12     22.21 o 
  -5 -11   1       29.64       38.70     17.77 o 
  -4 -11   1       64.69      102.18     24.12 o 
  -3 -11   1        0.93        1.27      7.29 o 
  -2 -11   1        2.19        9.20     18.71 o 
  -1 -11   1        1.70        0.51      2.93 o 
   0 -11   1       29.64       40.90      9.64 o 
   1 -11   1       27.02       17.63     12.94 o 
   2 -11   1        7.61       12.38      6.28 o 
   3 -11   1      230.35      212.43     86.09 o 
   4 -11   1        9.03        9.20     13.64 o 
   5 -11   1       15.11       26.33     18.40 o 
   6 -11   1        3.92        5.90      6.66 o 
   7 -11   1        0.31        0.90      4.34 o 
   8 -11   1        3.70        9.72      7.61 o 
   9 -11   1        4.28       12.05      7.93 o 
  -7 -10   1        7.32       -1.17      3.55 o 
  -6 -10   1       97.45      104.25     25.55 o 
  -5 -10   1        2.10        2.01      3.97 o 
  -4 -10   1       57.54       44.48      9.84 o 
  -3 -10   1      171.22      206.08     55.25 o 
  -2 -10   1        6.90        8.81      5.08 o 
  -1 -10   1      207.14      191.82     25.25 o 
   0 -10   1       70.61       75.74     15.75 o 
   1 -10   1      121.54      116.81     15.48 o 
   2 -10   1       82.62       74.97     12.49 o 
   3 -10   1        1.05        4.64      8.54 o 
   4 -10   1        2.22        5.11      4.64 o 
   5 -10   1        2.01        1.83      4.44 o 
   6 -10   1       39.84       54.79     13.80 o 
   7 -10   1       12.75        7.30      6.91 o 
   8 -10   1        8.25        4.60     10.74 o 
   9 -10   1        1.22        6.33      6.65 o 
  10 -10   1        0.25        5.07      6.34 o 
  -8  -9   1       29.76       56.68     12.50 o 
  -7  -9   1        8.73       18.48     13.17 o 
  -6  -9   1        1.92        0.82      8.97 o 
  -5  -9   1      149.80      160.88     18.91 o 
  -4  -9   1       22.69       25.96      9.11 o 
  -3  -9   1       81.53       72.56     14.03 o 
  -2  -9   1      245.56      192.16    145.67 o 
  -1  -9   1      165.60      148.00     16.02 o 
   0  -9   1      440.24      441.79     30.60 o 
   1  -9   1      114.76      122.40     19.61 o 
   2  -9   1      401.78      379.02     41.83 o 
   3  -9   1      221.55      200.30     40.98 o 
   4  -9   1        6.06       14.51      4.70 o 
   5  -9   1        9.39        3.41      4.40 o 
   6  -9   1        0.63       -0.98      6.54 o 
   7  -9   1       31.88       75.16     16.23 o 
   8  -9   1        0.15        0.77      4.82 o 
   9  -9   1        7.58       11.74      9.84 o 
  10  -9   1        1.71        4.72      6.37 o 
  -9  -8   1        9.43        8.24      6.94 o 
  -8  -8   1       22.41        8.31     10.31 o 
  -7  -8   1        3.56       10.96      9.75 o 
  -6  -8   1       80.57       92.52     20.78 o 
  -5  -8   1       69.76       70.63     15.17 o 
  -4  -8   1       63.33       57.59     13.54 o 
  -3  -8   1      135.72      119.42     10.91 o 
  -2  -8   1     1036.84      962.61     40.58 o 
  -1  -8   1       70.25       65.83     14.03 o 
   0  -8   1      740.70      734.60     47.73 o 
   1  -8   1        2.72        4.11      5.98 o 
   2  -8   1      157.85      152.75     17.62 o 
   3  -8   1      741.51      720.04     69.15 o 
   4  -8   1        1.63       -0.30      2.46 o 
   5  -8   1       81.09       89.07     24.48 o 
   6  -8   1      165.22      165.25     26.75 o 
   7  -8   1       10.09       20.44     19.35 o 
   8  -8   1       17.47       11.41     14.59 o 
   9  -8   1        7.93        3.27      6.28 o 
  10  -8   1       20.66       15.17      9.99 o 
  11  -8   1        0.07       -0.63      5.39 o 
 -10  -7   1       14.29        6.92      7.14 o 
  -9  -7   1       42.37       46.82     12.96 o 
  -8  -7   1       18.07       18.56     11.44 o 
  -7  -7   1        2.71        6.59      9.19 o 
  -6  -7   1       55.59       77.79     21.02 o 
  -5  -7   1        2.10        4.71      9.03 o 
  -4  -7   1       34.29       45.14     11.05 o 
  -3  -7   1      345.47      283.64     15.36 o 
  -2  -7   1       44.44       47.16      6.36 o 
  -1  -7   1      512.21      560.87     26.07 o 
   0  -7   1       83.91       92.84     10.36 o 
   1  -7   1      450.02      462.15     30.97 o 
   2  -7   1       33.67       41.70      4.53 o 
   3  -7   1       98.32      112.87     12.38 o 
   4  -7   1      118.27      124.49     12.55 o 
   5  -7   1       50.74       55.52      9.50 o 
   6  -7   1      242.34      343.35     33.11 o 
   7  -7   1       72.80       91.07     21.68 o 
   8  -7   1      146.76      196.29     40.96 o 
   9  -7   1       72.35      110.52     29.83 o 
  10  -7   1        0.69        0.26      3.09 o 
  11  -7   1        6.94       -0.63      6.66 o 
  12  -7   1        0.04       -0.63      8.25 o 
 -10  -6   1       40.67       37.09     32.20 o 
  -9  -6   1       53.82       72.74     15.95 o 
  -8  -6   1        6.55       12.97     10.53 o 
  -7  -6   1       36.19       40.92     14.81 o 
  -6  -6   1      152.95      148.94     20.86 o 
  -5  -6   1       52.87       68.71     14.23 o 
  -4  -6   1       33.68       31.96      7.00 o 
  -3  -6   1      761.48      791.96     42.98 o 
  -2  -6   1      406.10      400.69     19.16 o 
  -1  -6   1      303.80      267.80     12.14 o 
   0  -6   1      629.75      631.69     23.40 o 
   1  -6   1      468.97      417.30     18.75 o 
   2  -6   1       54.78       36.13      4.78 o 
   3  -6   1      108.26      122.62     10.38 o 
   4  -6   1     1022.42     1114.09     66.43 o 
   5  -6   1      203.31      199.52     19.34 o 
   6  -6   1        4.64        4.05      2.84 o 
   7  -6   1        4.75        3.85      3.12 o 
   8  -6   1       41.62       28.03      8.70 o 
   9  -6   1        2.99        4.68      4.01 o 
  10  -6   1        8.07        2.87      9.11 o 
  11  -6   1        4.58        1.69      4.12 o 
  12  -6   1        0.71       -0.32      7.93 o 
 -11  -5   1        1.53       -1.31      3.04 o 
 -10  -5   1       95.14      135.43     21.12 o 
  -9  -5   1       11.54       11.80      9.12 o 
  -8  -5   1        7.91        8.66      9.29 o 
  -7  -5   1      126.76      155.80     22.43 o 
  -6  -5   1      171.47      168.28     20.85 o 
  -5  -5   1      616.47      625.13     45.58 o 
  -4  -5   1        4.03        5.36      4.13 o 
  -3  -5   1       14.19       12.95      2.19 o 
  -2  -5   1      287.92      302.60     10.95 o 
  -1  -5   1       11.38       12.67      1.47 o 
   0  -5   1       89.66       83.27      3.72 o 
   1  -5   1       53.22       45.61      3.11 o 
   2  -5   1      437.40      389.38     23.46 o 
   3  -5   1     2200.94     2472.36    100.26 o 
   4  -5   1      882.00      910.92     37.24 o 
   5  -5   1     1112.21     1156.95     59.90 o 
   6  -5   1       82.09       68.47      6.35 o 
   7  -5   1      384.81      484.25     53.26 o 
   8  -5   1        5.54        5.33      3.60 o 
   9  -5   1       16.59       16.11      8.46 o 
  10  -5   1       23.07       25.52     18.87 o 
  11  -5   1       12.99       -0.29      3.66 o 
  12  -5   1        2.61       -0.79      6.06 o 
 -11  -4   1        1.51       -1.78      5.64 o 
 -10  -4   1        1.24        3.21      3.28 o 
  -9  -4   1      135.33      132.35     20.66 o 
  -8  -4   1        1.86       -0.25      2.59 o 
  -7  -4   1      183.70      182.33     14.23 o 
  -6  -4   1      591.15      583.48     28.08 o 
  -5  -4   1        3.94        4.13      1.93 o 
  -4  -4   1     1475.04     1500.66     36.55 o 
  -3  -4   1      981.21     1012.95     24.31 o 
  -2  -4   1      460.05      476.95     14.39 o 
  -1  -4   1       59.25       42.68      2.88 o 
   0  -4   1      386.93      433.31     11.37 o 
   1  -4   1      150.18      127.61      4.76 o 
   2  -4   1      813.93      682.61     19.25 o 
   3  -4   1      580.39      595.15     17.55 o 
   4  -4   1        3.44        4.17      2.84 o 
   5  -4   1     1102.82     1339.00     40.45 o 
   6  -4   1      183.48      196.29      9.97 o 
   7  -4   1        1.60        2.59      2.26 o 
   8  -4   1      137.28      144.96     33.63 o 
   9  -4   1       27.57       23.16      7.72 o 
  10  -4   1        4.35        9.44     14.23 o 
  11  -4   1        4.91       -0.17      3.79 o 
  12  -4   1        0.22       -0.14      3.73 o 
  13  -4   1        3.41       -0.32      4.44 o 
 -11  -3   1        1.09       -1.90      3.56 o 
 -10  -3   1        1.06        4.41      4.05 o 
  -9  -3   1       10.03       11.83      5.97 o 
  -8  -3   1      114.17      123.91     13.42 o 
  -7  -3   1      251.56      217.62     26.37 o 
  -6  -3   1      196.99      196.85     12.51 o 
  -5  -3   1      122.36      141.74      6.71 o 
  -4  -3   1      129.31      130.47      6.60 o 
  -3  -3   1      856.01      927.11     23.49 o 
  -2  -3   1      123.89      171.73      9.34 o 
  -1  -3   1     1430.42     1302.46     49.02 o 
   0  -3   1       29.18       38.24      3.16 o 
   1  -3   1     2218.01     2235.02     45.27 o 
   2  -3   1     7297.39     6898.19    211.61 o 
   3  -3   1      399.84      357.19     12.63 o 
   4  -3   1      661.38      673.14     20.15 o 
   5  -3   1      118.40      120.72      8.46 o 
   6  -3   1      594.73      698.19     29.43 o 
   7  -3   1      251.28      272.41     24.80 o 
   8  -3   1       26.81       20.69      6.41 o 
   9  -3   1      111.84      121.58     33.21 o 
  10  -3   1        6.61        4.72      3.49 o 
  11  -3   1        4.83        8.27      8.00 o 
  12  -3   1        0.51       -0.82      3.34 o 
  13  -3   1        0.16        0.32      8.56 o 
 -12  -2   1        2.38        0.95      4.12 o 
 -11  -2   1        1.20        2.46      2.60 o 
 -10  -2   1       50.37       53.93     10.29 o 
  -9  -2   1       13.37       17.54      7.58 o 
  -8  -2   1      125.10      128.52     13.18 o 
  -7  -2   1        8.83        9.77      4.71 o 
  -6  -2   1       23.43       18.69      3.12 o 
  -5  -2   1     1542.04     1706.24     43.38 o 
  -4  -2   1     2302.67     2363.25     61.60 o 
  -3  -2   1     1437.73     1400.78     27.82 o 
  -2  -2   1      541.18      487.56     14.42 o 
  -1  -2   1     4817.23     4849.69    134.56 o 
   0  -2   1      701.95      827.63     18.75 o 
   1  -2   1     1322.02     1230.51     22.62 o 
   2  -2   1     1780.87     1674.74     45.48 o 
   3  -2   1       79.50       92.87      8.14 o 
   4  -2   1     1162.65     1173.20     26.33 o 
   5  -2   1      723.65      690.72     17.06 o 
   6  -2   1       40.22       48.43      4.44 o 
   7  -2   1      146.17      134.20     12.36 o 
   8  -2   1       10.92        6.41      4.76 o 
   9  -2   1      575.93      592.34    132.78 o 
  10  -2   1       46.21       38.24     11.85 o 
  11  -2   1        4.18        1.00      2.60 o 
  12  -2   1        4.57        1.39      2.97 o 
  13  -2   1        0.41        0.32      5.07 o 
 -12  -1   1        1.06        2.85     11.42 o 
 -11  -1   1        2.86        0.32      6.03 o 
 -10  -1   1       20.19       14.37      6.07 o 
  -9  -1   1        8.11        8.72      4.67 o 
  -8  -1   1       44.14       47.58      9.55 o 
  -7  -1   1      492.21      553.07     32.36 o 
  -6  -1   1       29.54       25.34      2.23 o 
  -5  -1   1      114.43       83.47      4.68 o 
  -4  -1   1     1976.11     2070.14     42.14 o 
  -3  -1   1     1801.75     1814.25     38.19 o 
  -2  -1   1     4527.84     4126.50     86.85 o 
  -1  -1   1     2595.01     2456.52     55.91 o 
   0  -1   1     5537.47     5387.29    121.77 o 
   1  -1   1      108.29       53.19      2.92 o 
   2  -1   1     8020.46     6861.09    180.22 o 
   3  -1   1     1874.38     2192.59     50.61 o 
   4  -1   1       36.66       49.00      4.75 o 
   5  -1   1       13.41       14.63      2.61 o 
   6  -1   1      267.44      288.31     11.54 o 
   7  -1   1       42.01       40.24      3.54 o 
   8  -1   1      566.61      625.14     35.30 o 
   9  -1   1       12.48       12.65      5.87 o 
  10  -1   1       29.20       30.81      7.04 o 
  11  -1   1       35.08       22.09      8.80 o 
  12  -1   1        4.06        3.27      4.76 o 
  13  -1   1        0.82        2.22      7.29 o 
 -12   0   1        0.26       -0.32      9.83 o 
 -11   0   1        2.77        7.93     12.37 o 
 -10   0   1       40.18       64.40     44.42 o 
  -9   0   1      356.69      312.06     73.48 o 
  -8   0   1       47.90       49.70     11.08 o 
  -7   0   1       71.55       66.27      4.96 o 
  -6   0   1      170.08      145.61      5.82 o 
  -5   0   1      194.82      202.10      7.48 o 
  -4   0   1       40.85       47.18      3.78 o 
  -3   0   1     1547.07     1565.19     31.73 o 
  -2   0   1     5563.13     5301.19    127.48 o 
  -1   0   1     7187.62     6901.24    160.28 o 
   0   0   1      940.98      966.56     14.53 o 
   1   0   1    12278.20    13321.27    304.58 o 
   2   0   1      219.23      198.02      7.04 o 
   3   0   1     3897.30     3338.98     77.28 o 
   4   0   1      363.96      382.94     12.66 o 
   5   0   1      434.61      462.35     11.89 o 
   6   0   1      149.18      163.52      8.66 o 
   7   0   1       79.63       66.23      4.92 o 
   8   0   1      191.49      163.50      8.48 o 
   9   0   1       92.44       88.34     14.61 o 
  10   0   1        1.21        1.30      2.88 o 
  11   0   1       44.39       27.74     15.39 o 
  12   0   1        3.41        3.31      5.33 o 
  13   0   1        9.66       21.25     12.37 o 
 -12   1   1        3.71        0.00      8.56 o 
 -11   1   1       49.80       97.40     28.56 o 
 -10   1   1       51.22       98.99     52.35 o 
  -9   1   1       23.60       27.94     17.76 o 
  -8   1   1      344.82      267.00     34.67 o 
  -7   1   1        8.93        6.84      1.77 o 
  -6   1   1       11.74       11.53      2.48 o 
  -5   1   1      808.02      807.51     17.56 o 
  -4   1   1      105.69       91.36      5.08 o 
  -3   1   1       77.08       77.35      4.93 o 
  -2   1   1     1813.98     1864.07     37.77 o 
  -1   1   1     1751.37     1885.72     33.59 o 
   0   1   1     2319.23     2200.04     36.94 o 
   1   1   1       46.60       32.39      1.66 o 
   2   1   1     4731.78     4484.34     99.74 o 
   3   1   1     9738.88     9608.44    233.33 o 
   4   1   1      224.80      196.80      5.97 o 
   5   1   1      176.25      138.79      6.48 o 
   6   1   1      859.67      916.49     23.06 o 
   7   1   1      392.61      431.46     12.99 o 
   8   1   1       73.39       74.57      5.45 o 
   9   1   1      118.92      130.63     15.44 o 
  10   1   1       46.80       52.78     13.03 o 
  11   1   1       12.72       11.52      7.15 o 
  12   1   1        4.88        9.36      7.45 o 
  13   1   1        4.44        5.39      6.98 o 
 -12   2   1        7.97       -0.63     10.78 o 
 -11   2   1        1.78        0.00      4.76 o 
 -10   2   1      161.65      229.25     43.50 o 
  -9   2   1      187.08      209.25     70.03 o 
  -8   2   1       31.47       27.40      8.56 o 
  -7   2   1      346.54      305.65     31.18 o 
  -6   2   1       97.44       87.49      5.64 o 
  -5   2   1      120.61      130.34      5.58 o 
  -4   2   1      194.27      213.80      7.17 o 
  -3   2   1        9.78        7.76      2.43 o 
  -2   2   1      353.61      239.83      7.97 o 
  -1   2   1     2017.11     1703.94     35.83 o 
   0   2   1     5655.04     4871.01    114.58 o 
   1   2   1      934.21      920.31     16.70 o 
   2   2   1    10332.05     9511.39    247.99 o 
   3   2   1     1071.73     1118.16     22.52 o 
   4   2   1      441.28      451.66     11.32 o 
   5   2   1     3815.65     3970.35    127.80 o 
   6   2   1      136.17      163.73      7.16 o 
   7   2   1      429.89      476.51     25.74 o 
   8   2   1      353.02      379.16     22.31 o 
   9   2   1       54.84       58.18     15.97 o 
  10   2   1       15.59       12.74      5.37 o 
  11   2   1        7.08        6.73      8.07 o 
  12   2   1       68.87       74.94     19.67 o 
  13   2   1        9.29        3.81      8.56 o 
 -12   3   1        0.21        0.00      4.44 o 
 -11   3   1       10.61        0.00      5.39 o 
 -10   3   1       10.13        6.50      5.47 o 
  -9   3   1       55.31       65.92     14.56 o 
  -8   3   1       12.99       16.78      5.32 o 
  -7   3   1        9.80        7.33      2.37 o 
  -6   3   1      760.65      894.71     31.90 o 
  -5   3   1      105.77      118.29      8.20 o 
  -4   3   1       43.02       40.16      2.98 o 
  -3   3   1     3628.50     3517.56     84.36 o 
  -2   3   1      219.11      192.44      8.73 o 
  -1   3   1     9479.88     9288.28    247.04 o 
   0   3   1    10732.40    10192.21    396.95 o 
   1   3   1     6694.79     5701.96    171.53 o 
   2   3   1      256.93      225.21      7.31 o 
   3   3   1       89.93      108.78      4.43 o 
   4   3   1       12.30       14.20      2.06 o 
   5   3   1      869.64      811.01     38.48 o 
   6   3   1      693.69      664.92     40.99 o 
   7   3   1        2.35        3.02      3.24 o 
   8   3   1      231.92      276.50     19.19 o 
   9   3   1       66.10       77.12     15.45 o 
  10   3   1       23.64       19.58      6.56 o 
  11   3   1        1.52        2.43      4.86 o 
  12   3   1        0.93       -0.63      1.78 o 
 -12   4   1        0.30        0.00      3.81 o 
 -11   4   1        2.46        2.66      4.28 o 
 -10   4   1        1.79        0.45      4.92 o 
  -9   4   1       42.66       36.73     11.46 o 
  -8   4   1      296.69      347.41     61.65 o 
  -7   4   1       90.11       91.82     12.32 o 
  -6   4   1      106.63      114.17      9.61 o 
  -5   4   1       56.96       47.59      5.98 o 
  -4   4   1      528.33      512.44     34.86 o 
  -3   4   1     5258.18     5394.11    198.42 o 
  -2   4   1     1470.05     1629.11     35.21 o 
  -1   4   1       98.13       97.81      4.45 o 
   0   4   1     1409.58     1452.80     39.61 o 
   1   4   1      144.62      125.24      7.11 o 
   2   4   1     1228.52     1205.46     22.79 o 
   3   4   1      163.35      148.29      4.80 o 
   4   4   1     1583.76     1582.80     49.60 o 
   5   4   1     1009.39     1110.85     30.35 o 
   6   4   1       92.50       80.13      6.14 o 
   7   4   1      112.90      123.03      8.75 o 
   8   4   1       82.58       74.92     14.65 o 
   9   4   1      124.29      131.83     20.48 o 
  10   4   1        1.37        4.25      4.39 o 
  11   4   1       18.28       15.90      4.92 o 
  12   4   1        8.56        3.90      2.73 o 
 -12   5   1        4.27        0.53      1.99 o 
 -11   5   1       12.03        6.75      6.03 o 
 -10   5   1        0.82        0.16      5.04 o 
  -9   5   1        0.41       -0.95      2.99 o 
  -8   5   1        2.13        2.44      4.21 o 
  -7   5   1       19.18       22.16     10.50 o 
  -6   5   1       17.35       10.27      6.67 o 
  -5   5   1      566.05      603.45     24.05 o 
  -4   5   1      158.54      175.79     10.42 o 
  -3   5   1      297.90      319.64     12.11 o 
  -2   5   1     1399.45     1269.48     36.60 o 
  -1   5   1        6.63        6.98      0.86 o 
   0   5   1      756.04      773.52     18.90 o 
   1   5   1      715.64      688.99     17.28 o 
   2   5   1     1859.42     2022.59     50.90 o 
   3   5   1       18.01       16.25      1.37 o 
   4   5   1      480.58      406.68     21.01 o 
   5   5   1      263.17      265.72     15.69 o 
   6   5   1      422.90      475.92     40.08 o 
   7   5   1       52.19       62.69     15.44 o 
   8   5   1        2.14        2.81      9.08 o 
   9   5   1        8.85       15.71     10.83 o 
  10   5   1      136.29      181.02     22.82 o 
  11   5   1        5.03        6.20      6.23 o 
  12   5   1        0.83        4.19      4.37 o 
 -11   6   1        1.49        1.36      3.43 o 
 -10   6   1        3.09       -0.59      2.55 o 
  -9   6   1       86.01       96.45     20.34 o 
  -8   6   1        2.55        5.60      4.78 o 
  -7   6   1        5.59        3.20      3.83 o 
  -6   6   1        2.41        1.07      2.75 o 
  -5   6   1      407.04      377.27     45.54 o 
  -4   6   1      112.11       84.87     10.32 o 
  -3   6   1        2.13        4.91      2.29 o 
  -2   6   1      373.35      361.19     14.53 o 
  -1   6   1      355.14      366.79     13.58 o 
   0   6   1       56.77       70.62      4.53 o 
   1   6   1      416.05      387.79     10.69 o 
   2   6   1      373.65      364.10     11.53 o 
   3   6   1      263.22      234.76     12.30 o 
   4   6   1       44.67       50.06     11.59 o 
   5   6   1      988.79     1086.52     66.83 o 
   6   6   1        7.85        1.99      6.93 o 
   7   6   1       99.50      118.56     26.29 o 
   8   6   1       55.12       71.95     18.78 o 
   9   6   1       61.82       78.43     18.88 o 
  10   6   1      136.67      207.14     30.27 o 
  11   6   1       42.14       60.77     12.33 o 
 -11   7   1        2.35       -0.63      5.07 o 
 -10   7   1        0.17        0.43      1.95 o 
  -9   7   1       10.11        5.73      3.75 o 
  -8   7   1      140.05      205.96     51.27 o 
  -7   7   1       61.11       57.59     16.53 o 
  -6   7   1       60.26       83.28     18.33 o 
  -5   7   1       51.12       50.51     14.09 o 
  -4   7   1       49.83       37.22      8.61 o 
  -3   7   1       10.00        7.89      2.52 o 
  -2   7   1       47.60       55.72      5.63 o 
  -1   7   1      286.91      256.74     10.81 o 
   0   7   1      909.18     1015.65     27.38 o 
   1   7   1      712.26      705.29     27.88 o 
   2   7   1       11.73       12.33      3.36 o 
   3   7   1       13.26       10.50      3.11 o 
   4   7   1      324.07      339.85     29.37 o 
   5   7   1       18.15       31.56     10.99 o 
   6   7   1       88.27      110.44     18.96 o 
   7   7   1      409.73      468.05     41.29 o 
   8   7   1       13.41       17.78     12.51 o 
   9   7   1       31.25       53.78     20.27 o 
  10   7   1        1.70        4.12      7.06 o 
  11   7   1        1.17       -0.16      3.14 o 
 -11   8   1        0.30        0.32      4.12 o 
 -10   8   1        0.90       -2.72      7.88 o 
  -9   8   1       10.58        9.02      8.44 o 
  -8   8   1        7.82        8.04     11.53 o 
  -7   8   1        1.25        2.01      7.13 o 
  -6   8   1       18.35       39.78     19.12 o 
  -5   8   1      168.48      237.35     31.00 o 
  -4   8   1      157.94      156.93     20.51 o 
  -3   8   1      105.63       99.03     16.59 o 
  -2   8   1        7.68       11.61      3.74 o 
  -1   8   1      443.79      466.66     26.47 o 
   0   8   1       49.81       45.62      3.41 o 
   1   8   1        6.52        5.85      2.54 o 
   2   8   1      954.67      947.66     49.83 o 
   3   8   1      219.09      203.60     16.72 o 
   4   8   1      336.64      319.09     28.54 o 
   5   8   1      108.10      109.21     16.86 o 
   6   8   1       60.77       79.43     17.21 o 
   7   8   1        6.38       13.06     11.02 o 
   8   8   1        6.99        2.84      9.26 o 
   9   8   1       68.32      122.22     20.96 o 
  10   8   1       13.32       18.38     11.91 o 
 -10   9   1        0.13        0.84      3.87 o 
  -9   9   1        2.33        1.35      6.62 o 
  -8   9   1       14.47       18.13     14.47 o 
  -7   9   1       28.83       71.56     18.72 o 
  -6   9   1       50.41       45.80     16.66 o 
  -5   9   1       16.79       19.40     11.79 o 
  -4   9   1       10.86       26.06     10.08 o 
  -3   9   1      259.98      291.68     23.67 o 
  -2   9   1      286.32      242.79     31.39 o 
  -1   9   1        7.68       10.23      3.89 o 
   0   9   1      535.04      509.37     28.11 o 
   1   9   1        2.78        1.45      3.43 o 
   2   9   1        3.73        0.76      2.44 o 
   3   9   1      998.33      991.83     51.29 o 
   4   9   1      311.83      291.83     37.42 o 
   5   9   1      254.92      244.05     29.58 o 
   6   9   1        2.77        2.32     11.42 o 
   7   9   1       83.73      115.88     26.36 o 
   8   9   1       19.05       10.98     10.12 o 
   9   9   1      132.00      151.79     20.34 o 
  -9  10   1        0.85        5.14      6.17 o 
  -8  10   1       12.66        8.25      8.56 o 
  -7  10   1        0.60       -3.69     13.21 o 
  -6  10   1       31.06       17.91     29.34 o 
  -5  10   1       44.07       47.18     16.56 o 
  -4  10   1       32.02       45.40     13.87 o 
  -3  10   1       40.12       41.88     19.99 o 
  -2  10   1       61.90       55.22     14.75 o 
  -1  10   1        9.29       10.46      4.69 o 
   0  10   1       49.62       41.43      9.73 o 
   1  10   1       19.57       19.94      5.87 o 
   2  10   1       12.13       17.45     10.15 o 
   3  10   1      311.94      260.79     41.80 o 
   4  10   1       18.05       20.38      7.25 o 
   5  10   1      208.51      210.51     27.47 o 
   6  10   1       37.06       52.58     13.14 o 
   7  10   1       13.34       19.11     10.06 o 
   8  10   1       59.92      101.05     16.45 o 
   9  10   1        0.95        1.67      5.86 o 
  -9  11   1        0.16        0.21      4.48 o 
  -8  11   1        0.20       -4.74      6.14 o 
  -7  11   1        0.93       -1.71      5.10 o 
  -6  11   1        1.84        2.64      8.07 o 
  -5  11   1        7.34        6.37      6.72 o 
  -4  11   1       13.74       10.95      6.75 o 
  -3  11   1      184.15      204.51     37.47 o 
  -2  11   1       51.15       48.54     30.78 o 
  -1  11   1       17.27       14.27     10.47 o 
   0  11   1        5.42        3.70      3.73 o 
   1  11   1        1.56       -1.11      3.93 o 
   2  11   1       91.84      104.73     28.56 o 
   3  11   1       61.96       85.04     18.40 o 
   4  11   1      189.34      226.12     31.44 o 
   5  11   1       34.68       25.87     12.40 o 
   6  11   1       87.32      132.21     25.07 o 
   7  11   1       19.35        5.25      5.67 o 
   8  11   1       49.13       61.11      9.86 o 
  -8  12   1        1.85       11.10      9.52 o 
  -7  12   1        0.42        5.66     13.00 o 
  -6  12   1        0.19       -1.72      3.67 o 
  -5  12   1       24.74       25.59     13.32 o 
  -4  12   1        0.29        2.85     16.49 o 
  -3  12   1       73.98       81.55     39.35 o 
  -2  12   1        2.84        9.52      9.83 o 
  -1  12   1       36.98       31.41     12.06 o 
   0  12   1       26.66       25.04      6.10 o 
   1  12   1        6.39       -0.95      6.03 o 
   2  12   1       54.55       62.19     13.01 o 
   3  12   1      127.51      127.62     19.36 o 
   4  12   1       91.83      110.77     32.69 o 
   5  12   1       14.81       25.38     13.01 o 
   6  12   1        0.69        0.08      1.49 o 
  -6  13   1        5.15       25.69     13.00 o 
  -5  13   1        0.15        1.59      6.98 o 
  -4  13   1       22.44       91.99     20.94 o 
  -3  13   1        0.30        2.85      7.61 o 
  -2  13   1       18.92       27.28     19.98 o 
  -1  13   1        1.53       -1.59      4.76 o 
   0  13   1       21.03       13.01      5.71 o 
   1  13   1      138.86       90.17     11.11 o 
   2  13   1        4.34        0.00      1.90 o 
   3  13   1        4.65        0.32      6.03 o 
   4  13   1        0.64       -0.32      3.49 o 
  -4  14   1       13.64       36.48     11.74 o 
  -3  14   1        6.68        9.83      7.30 o 
  -2  14   1        3.54        1.90      4.12 o 
  -1 -13   2        2.99        0.63      3.49 o 
   0 -13   2        1.55        0.32      2.85 o 
   1 -13   2        1.12        0.32      2.54 o 
   2 -13   2        2.17        5.26      5.39 o 
   3 -13   2       14.51       -1.59      6.03 o 
   4 -13   2        0.42       -7.93      8.88 o 
  -3 -12   2       19.89       22.84     20.30 o 
  -2 -12   2       15.48       19.67     11.10 o 
   0 -12   2       72.87       82.75     10.74 o 
   1 -12   2        5.56        5.36      5.24 o 
   2 -12   2       15.23        9.71      5.91 o 
   3 -12   2       47.62       34.19     32.20 o 
   4 -12   2       12.22        9.97     13.00 o 
   5 -12   2        4.15       28.23     28.23 o 
   6 -12   2        2.39       30.45     26.96 o 
   7 -12   2        2.52       13.00     18.71 o 
  -5 -11   2       66.93       83.46     21.26 o 
  -4 -11   2        3.73        9.83     11.10 o 
  -3 -11   2      152.35      196.87     31.12 o 
  -2 -11   2       28.94       30.45     26.65 o 
  -1 -11   2        3.89        2.46      4.08 o 
   0 -11   2       20.32        7.73      9.52 o 
   1 -11   2        5.94        4.40      7.86 o 
   2 -11   2       12.94       17.98      8.15 o 
   3 -11   2        2.38        9.10      6.67 o 
   4 -11   2      148.95      149.50     69.22 o 
   5 -11   2        2.45        0.57      2.85 o 
   6 -11   2        0.44        1.90      8.88 o 
   7 -11   2       14.46       69.15     20.30 o 
   8 -11   2        9.63       29.82     12.69 o 
  -6 -10   2        1.12        2.54      3.74 o 
  -5 -10   2      249.20      174.66     86.91 o 
  -4 -10   2        1.33        3.81      9.83 o 
  -3 -10   2        4.35        7.30     21.25 o 
  -2 -10   2       30.33       17.04     19.51 o 
  -1 -10   2        1.71       -1.30      4.69 o 
   0 -10   2       65.78       71.50     13.73 o 
   1 -10   2      326.31      347.19     34.38 o 
   2 -10   2       84.64      110.43     16.59 o 
   3 -10   2        4.01        4.15      7.94 o 
   4 -10   2       24.42       21.18      8.14 o 
   5 -10   2        1.11        4.75      4.62 o 
   6 -10   2        6.37        3.34      3.26 o 
   7 -10   2       26.41       40.26     19.67 o 
   8 -10   2        4.51        4.21      4.56 o 
   9 -10   2        3.91        2.49      3.88 o 
  -7  -9   2      108.54      128.46     16.16 o 
  -6  -9   2       71.06       89.91     19.33 o 
  -5  -9   2       29.89       21.84      8.20 o 
  -4  -9   2      165.20      156.46     36.67 o 
  -3  -9   2       10.11       12.69     13.96 o 
  -2  -9   2      152.97      150.08     23.49 o 
  -1  -9   2        2.03        3.60      6.73 o 
   0  -9   2        2.12        5.12      6.59 o 
   1  -9   2      621.85      710.92     55.21 o 
   2  -9   2       25.64       23.08      9.60 o 
   3  -9   2      312.93      371.11     53.40 o 
   4  -9   2       14.66       15.66      8.71 o 
   5  -9   2       82.07       63.60     16.94 o 
   6  -9   2        0.68        2.01      3.79 o 
   7  -9   2        5.31        4.43      4.28 o 
   8  -9   2       51.37       37.72     40.61 o 
   9  -9   2        3.92        3.53      6.20 o 
  10  -9   2        3.58        4.34      4.03 o 
  -8  -8   2       87.46      142.89     22.77 o 
  -7  -8   2        1.39        5.60      7.36 o 
  -6  -8   2      167.08      204.28     27.40 o 
  -5  -8   2       41.09       47.19     12.32 o 
  -4  -8   2       88.44       90.02     15.70 o 
  -3  -8   2        6.55        6.73      3.80 o 
  -2  -8   2       67.86       56.21     10.24 o 
  -1  -8   2      938.69      898.10     51.46 o 
   0  -8   2       25.64       25.65     16.43 o 
   1  -8   2      182.93      163.81     18.38 o 
   2  -8   2       10.47       11.91      9.25 o 
   3  -8   2       64.98       85.59     18.57 o 
   4  -8   2      387.48      377.49     39.57 o 
   5  -8   2       41.04       49.38      9.54 o 
   6  -8   2       53.87       51.41      8.52 o 
   7  -8   2       17.81        9.68      4.65 o 
   8  -8   2        3.65       -0.52      4.47 o 
   9  -8   2        3.07        5.50      7.40 o 
  10  -8   2        0.45       -2.31      5.59 o 
  11  -8   2        2.11       19.66     11.74 o 
  -9  -7   2        0.81       -1.90      5.71 o 
  -8  -7   2      119.32      175.86     22.21 o 
  -7  -7   2       59.89       85.83     17.95 o 
  -6  -7   2      148.68      427.36    178.91 o 
  -5  -7   2       23.51       46.12     13.01 o 
  -4  -7   2        2.02        3.94      5.86 o 
  -3  -7   2      198.35      180.66     12.40 o 
  -2  -7   2        6.52        5.77      3.65 o 
  -1  -7   2       10.49        7.09      3.82 o 
   0  -7   2     1004.71      949.81     50.93 o 
   1  -7   2       73.84       86.56     13.34 o 
   2  -7   2       66.83       47.69     13.97 o 
   3  -7   2        4.91        3.73      2.89 o 
   4  -7   2      101.16      105.44     10.38 o 
   5  -7   2      105.89      112.47     15.34 o 
   6  -7   2      548.93      567.65     71.91 o 
   7  -7   2      264.24      284.53     66.62 o 
   8  -7   2      106.70      104.83     31.77 o 
   9  -7   2        2.57        2.89      5.71 o 
  10  -7   2       12.27        5.96      4.94 o 
  11  -7   2        1.06        0.00      4.44 o 
  12  -7   2        9.32       -0.63      5.71 o 
 -10  -6   2       10.90        7.69      7.61 o 
  -9  -6   2        6.87        7.98      6.92 o 
  -8  -6   2       15.31       14.92     22.05 o 
  -7  -6   2       29.38       45.97     14.44 o 
  -6  -6   2       30.03       48.99     14.11 o 
  -5  -6   2        7.04       12.23      8.74 o 
  -4  -6   2        6.75        4.88      3.37 o 
  -3  -6   2      453.09      455.35     21.61 o 
  -2  -6   2      299.47      307.41     15.14 o 
  -1  -6   2        2.92        3.82      2.49 o 
   0  -6   2     1334.22     1246.36     54.96 o 
   1  -6   2      456.43      494.89     35.52 o 
   2  -6   2      358.52      366.38     26.12 o 
   3  -6   2      559.64      644.47     32.42 o 
   4  -6   2       23.95       18.75      5.40 o 
   5  -6   2      407.35      512.13     32.05 o 
   6  -6   2        5.11        2.56      2.46 o 
   7  -6   2       12.06        6.30      5.27 o 
   8  -6   2       19.81       31.74      9.66 o 
   9  -6   2        2.31        0.25      2.29 o 
  10  -6   2       42.81       40.78     26.33 o 
  11  -6   2        2.24        0.52      3.30 o 
  12  -6   2        0.72        0.00      6.03 o 
 -10  -5   2       12.98       13.36      9.04 o 
  -9  -5   2       15.80       24.68      9.62 o 
  -8  -5   2      105.21       75.26     60.46 o 
  -7  -5   2       26.98       17.72     10.57 o 
  -6  -5   2      580.14      630.34     43.02 o 
  -5  -5   2       27.20       34.86     13.69 o 
  -4  -5   2      185.20      148.72     10.81 o 
  -3  -5   2      544.63      598.82     23.77 o 
  -2  -5   2       26.36       34.10      3.10 o 
  -1  -5   2     1572.37     1511.11     56.65 o 
   0  -5   2      128.94      133.60      6.30 o 
   1  -5   2      942.28      759.16     33.39 o 
   2  -5   2      925.24      994.95     43.38 o 
   3  -5   2      295.16      354.56     18.90 o 
   4  -5   2     1133.77     1284.09     53.23 o 
   5  -5   2      290.96      309.04     14.47 o 
   6  -5   2      205.07      215.98     12.15 o 
   7  -5   2       15.40       19.07      5.24 o 
   8  -5   2       27.67       37.27      6.96 o 
   9  -5   2        0.64        1.69      2.54 o 
  10  -5   2        0.28        0.56      2.20 o 
  11  -5   2       28.29       41.15     20.30 o 
  12  -5   2        0.29        0.32      3.71 o 
 -11  -4   2        2.84        4.12     10.47 o 
 -10  -4   2       64.35       61.72     19.52 o 
  -9  -4   2        4.33        6.68      5.25 o 
  -8  -4   2      102.39      103.85     15.62 o 
  -7  -4   2        4.71        5.89      4.37 o 
  -6  -4   2      175.24      159.20     13.75 o 
  -5  -4   2      759.41      784.80     28.32 o 
  -4  -4   2      112.34      126.32      5.90 o 
  -3  -4   2      320.41      319.41     11.74 o 
  -2  -4   2       73.40       50.97      3.83 o 
  -1  -4   2      246.52      294.07     10.77 o 
   0  -4   2      812.44      763.61     19.45 o 
   1  -4   2     1411.39     1442.40     40.82 o 
   2  -4   2      918.47      828.07     17.59 o 
   3  -4   2      341.25      296.34     11.70 o 
   4  -4   2       93.92      107.11      7.07 o 
   5  -4   2      131.06      135.09      8.59 o 
   6  -4   2       11.20        7.72      3.95 o 
   7  -4   2      296.76      325.11     18.78 o 
   8  -4   2        4.11        8.68      3.90 o 
   9  -4   2       12.18       18.26      8.47 o 
  10  -4   2        6.38        1.59      3.25 o 
  11  -4   2       12.87        1.55      2.99 o 
  12  -4   2        0.26       -0.17      5.69 o 
  13  -4   2        0.07       -0.55      2.81 o 
 -11  -3   2       24.58       15.95     14.91 o 
 -10  -3   2       13.61       12.53      4.28 o 
  -9  -3   2        1.91        3.07      3.83 o 
  -8  -3   2      111.54      106.85     12.30 o 
  -7  -3   2      540.01      641.85     35.27 o 
  -6  -3   2      291.04      309.04     20.64 o 
  -5  -3   2      243.79      217.13      9.10 o 
  -4  -3   2       55.77       55.98      5.61 o 
  -3  -3   2       10.55       10.75      3.12 o 
  -2  -3   2     1415.00     1534.21     36.06 o 
  -1  -3   2      807.97      904.56     21.76 o 
   0  -3   2      937.67      896.69     18.58 o 
   1  -3   2      183.25      141.01      5.67 o 
   2  -3   2      410.25      391.54      7.89 o 
   3  -3   2      189.23      164.83      9.02 o 
   4  -3   2     1652.52     1806.01     54.38 o 
   5  -3   2      815.59      961.48     27.44 o 
   6  -3   2       39.22       54.02      5.19 o 
   7  -3   2      403.50      416.38     28.67 o 
   8  -3   2       20.81       20.66      5.56 o 
   9  -3   2      215.20      216.58     48.15 o 
  10  -3   2       29.54       25.85      7.62 o 
  11  -3   2       14.97        3.06      5.09 o 
  12  -3   2        0.60        2.05      4.93 o 
  13  -3   2        0.16       -0.17      3.34 o 
 -11  -2   2       13.75       14.45      5.22 o 
 -10  -2   2       41.81       32.71     13.38 o 
  -9  -2   2      128.10      127.56     18.42 o 
  -8  -2   2       30.07       36.13      8.88 o 
  -7  -2   2      292.08      299.31     21.52 o 
  -6  -2   2       96.37       79.28      8.27 o 
  -5  -2   2      218.06      239.15      9.52 o 
  -4  -2   2      829.84      829.68     24.07 o 
  -3  -2   2      268.82      264.75      9.74 o 
  -2  -2   2       62.39       74.41      6.66 o 
  -1  -2   2       10.06       13.66      3.38 o 
   0  -2   2     3076.52     2877.86     65.72 o 
   1  -2   2      887.48      979.44     19.64 o 
   2  -2   2       30.34       25.06      2.25 o 
   3  -2   2      687.60      692.99     21.50 o 
   4  -2   2     1351.20     1470.72     37.76 o 
   5  -2   2      427.00      485.49     16.51 o 
   6  -2   2      167.15      186.93      8.74 o 
   7  -2   2      417.15      562.19     36.14 o 
   8  -2   2      492.68      613.92     43.93 o 
   9  -2   2       13.77       19.27      8.00 o 
  10  -2   2      101.88      127.38     19.35 o 
  11  -2   2       13.32       10.51      5.85 o 
  12  -2   2        3.12        3.52      3.95 o 
  13  -2   2        3.49        1.74      2.80 o 
 -12  -1   2       48.86       49.50     12.38 o 
 -11  -1   2       34.99       32.75     20.46 o 
 -10  -1   2       10.44       10.56     10.12 o 
  -9  -1   2        2.39        1.92      2.92 o 
  -8  -1   2       82.64       61.12     13.79 o 
  -7  -1   2      180.86      197.83     20.67 o 
  -6  -1   2       54.31       51.84      6.20 o 
  -5  -1   2      250.33      315.55     13.18 o 
  -4  -1   2      814.31      804.16     28.84 o 
  -3  -1   2     1109.94     1056.03     22.79 o 
  -2  -1   2      280.79      315.65      7.43 o 
  -1  -1   2    36799.77    50178.21   1995.97 o 
   0  -1   2     8342.20     8249.21    201.16 o 
   1  -1   2     1626.95     1599.10     31.20 o 
   2  -1   2     6860.91     6468.85    174.72 o 
   3  -1   2      293.55      297.69      8.68 o 
   4  -1   2     4312.00     4220.40    106.40 o 
   5  -1   2      107.76       84.85      4.45 o 
   6  -1   2       14.77        9.81      1.94 o 
   7  -1   2      336.97      408.82     19.92 o 
   8  -1   2       19.77       19.65      9.93 o 
   9  -1   2       20.19       37.02      8.43 o 
  10  -1   2        2.70        6.18      5.04 o 
  11  -1   2       11.66       16.86      7.37 o 
  12  -1   2        0.43        1.49      2.34 o 
  13  -1   2        1.22        2.43      3.63 o 
 -12   0   2        7.22       13.00     16.81 o 
 -11   0   2        5.31        8.88     12.05 o 
 -10   0   2       30.68       47.27     38.70 o 
  -9   0   2       63.64       52.88     15.71 o 
  -8   0   2      557.53      289.53    107.62 o 
  -7   0   2       37.78       32.15      7.78 o 
  -6   0   2        6.71        6.27      2.47 o 
  -5   0   2       91.43       72.82      4.22 o 
  -4   0   2       94.49       93.27      4.97 o 
  -3   0   2       50.32       38.31      3.85 o 
  -2   0   2     4107.68     4174.15    100.71 o 
  -1   0   2    13984.92    14412.39    417.48 o 
   0   0   2    13421.72    14816.04    452.20 o 
   1   0   2       78.96       78.00      5.22 o 
   2   0   2      124.19       92.10      5.36 o 
   3   0   2     9942.74     9345.23    271.37 o 
   4   0   2      479.69      476.87     15.14 o 
   5   0   2      356.40      316.10     10.69 o 
   6   0   2      290.71      242.44      9.05 o 
   7   0   2      224.29      234.17     10.67 o 
   8   0   2        4.86        2.29      2.19 o 
   9   0   2      460.81      494.64     31.38 o 
  10   0   2        2.06       -0.65      3.71 o 
  11   0   2        6.98        4.20      3.53 o 
  12   0   2        0.61        0.79      5.27 o 
  13   0   2       14.44        7.21     10.15 o 
 -12   1   2       13.35       11.74     18.71 o 
 -11   1   2       29.70       36.16     19.35 o 
 -10   1   2       83.66      141.22     59.34 o 
  -9   1   2       58.13       93.60     29.83 o 
  -8   1   2        1.66        1.03      2.28 o 
  -7   1   2        5.78        3.86      1.50 o 
  -6   1   2        2.82        2.76      1.38 o 
  -5   1   2      171.68      156.61      5.85 o 
  -4   1   2     1173.58     1272.84     27.67 o 
  -3   1   2      445.00      416.25     12.27 o 
  -2   1   2       23.70       17.10      4.00 o 
  -1   1   2       28.72       22.57      4.07 o 
   0   1   2     3511.18     2849.81     55.11 o 
   1   1   2      397.78      488.35     11.57 o 
   2   1   2     1216.72     1178.76     39.50 o 
   3   1   2     5620.09     4962.24    112.08 o 
   4   1   2      193.74      254.18      8.86 o 
   5   1   2       26.46       24.11      2.23 o 
   6   1   2      723.99      810.18     20.71 o 
   7   1   2        8.70        8.74      2.92 o 
   8   1   2      153.00      141.41      8.11 o 
   9   1   2      209.76      183.18     19.12 o 
  10   1   2       82.57       86.30     21.92 o 
  11   1   2       16.82       17.29     10.74 o 
  12   1   2        8.09        6.32      5.92 o 
  13   1   2        4.70        2.50      3.26 o 
 -12   2   2        4.00        0.00      7.93 o 
 -11   2   2       61.34      105.35     27.92 o 
 -10   2   2       15.79        0.32     12.05 o 
  -9   2   2       71.00       85.36     28.88 o 
  -8   2   2      194.17      180.62     48.71 o 
  -7   2   2       80.53       74.12     12.37 o 
  -6   2   2       10.98        8.31      2.01 o 
  -5   2   2       80.89       78.49      4.48 o 
  -4   2   2       24.92       32.58      3.80 o 
  -3   2   2       49.00       45.12      4.36 o 
  -2   2   2      303.33      234.93      6.78 o 
  -1   2   2       36.96       48.66      2.88 o 
   0   2   2     5575.40     4630.54     99.08 o 
   1   2   2     1664.11     1220.16     22.36 o 
   2   2   2      724.91      516.94     16.28 o 
   3   2   2      618.15      725.11     19.98 o 
   4   2   2      985.63      927.00     22.72 o 
   5   2   2       62.55       64.29      5.21 o 
   6   2   2     3145.23     3462.07     89.20 o 
   7   2   2       22.47       31.87      3.53 o 
   8   2   2       61.90       59.19      5.98 o 
   9   2   2      512.00      557.10     32.08 o 
  10   2   2       14.01        8.00      4.46 o 
  11   2   2       11.28        4.42     11.66 o 
  12   2   2       78.31       75.59     13.22 o 
  13   2   2       43.27       24.50     12.22 o 
 -12   3   2        0.28        0.00      3.81 o 
 -11   3   2        5.65       -0.32      6.03 o 
 -10   3   2        7.76        0.00      6.03 o 
  -9   3   2       35.15       22.44      8.40 o 
  -8   3   2      125.10      126.76     26.89 o 
  -7   3   2        8.70       13.37      6.65 o 
  -6   3   2        4.54        3.21      1.20 o 
  -5   3   2        6.63        5.01      1.70 o 
  -4   3   2        4.28        4.74      1.61 o 
  -3   3   2      743.15      691.15     25.71 o 
  -2   3   2       42.91       31.27      2.86 o 
  -1   3   2       27.73       20.85      2.29 o 
   0   3   2     5663.49     5444.60    128.58 o 
   1   3   2      520.54      717.93     15.38 o 
   2   3   2      990.32      849.62     16.79 o 
   3   3   2     1591.48     1702.20     37.21 o 
   4   3   2      628.97      766.43     18.32 o 
   5   3   2      501.49      462.09     17.41 o 
   6   3   2      111.82      109.03      5.29 o 
   7   3   2      744.03      716.39     46.90 o 
   8   3   2       90.16      100.16     16.21 o 
   9   3   2      177.19      194.80     16.08 o 
  10   3   2       28.43       28.28      7.04 o 
  11   3   2        9.55       10.64      5.24 o 
  12   3   2       27.41       32.41      8.44 o 
  13   3   2        5.33        1.14      2.62 o 
 -12   4   2       13.04        0.00      4.12 o 
 -11   4   2        0.29        0.00      4.44 o 
 -10   4   2        0.51       -0.64      3.15 o 
  -9   4   2        0.81        3.83      5.17 o 
  -8   4   2       42.04       47.85      9.91 o 
  -7   4   2       24.69       31.26      7.84 o 
  -6   4   2       15.03       11.57      4.76 o 
  -5   4   2      225.33      225.67     14.22 o 
  -4   4   2      476.71      533.01     22.80 o 
  -3   4   2       37.28       32.62      3.40 o 
  -2   4   2      138.76      139.33      5.26 o 
  -1   4   2     4228.87     4322.30    101.72 o 
   0   4   2     1236.82     1222.56     25.09 o 
   1   4   2      808.41      786.95     21.90 o 
   2   4   2     2151.13     1922.34     39.42 o 
   3   4   2       70.17       79.43      3.35 o 
   4   4   2      120.33      115.80      3.77 o 
   5   4   2     2148.04     2241.78     63.14 o 
   6   4   2      295.86      261.63     18.15 o 
   7   4   2      196.26      184.10     12.72 o 
   8   4   2       28.15       29.20      6.58 o 
   9   4   2      110.54      107.80     14.32 o 
  10   4   2      202.55      201.74     24.02 o 
  11   4   2       77.27       77.29     16.79 o 
  12   4   2        3.28        2.73      3.08 o 
  13   4   2        2.95        0.95      3.49 o 
 -12   5   2        0.91        0.00      2.54 o 
 -11   5   2       20.59        3.32      3.87 o 
 -10   5   2        1.24        0.03      2.61 o 
  -9   5   2       49.50       43.93     10.36 o 
  -8   5   2        3.12        3.18      6.45 o 
  -7   5   2        2.97        0.36      3.11 o 
  -6   5   2       36.99       50.63      8.76 o 
  -5   5   2        7.18       15.73      4.62 o 
  -4   5   2     1140.69     1343.60     43.31 o 
  -3   5   2      175.02      189.41     13.27 o 
  -2   5   2     1136.96      976.86     40.00 o 
  -1   5   2     3174.75     3469.54     85.60 o 
   0   5   2     2818.04     2901.09     73.58 o 
   1   5   2     2233.71     2219.54     57.00 o 
   2   5   2       10.68       13.85      2.54 o 
   3   5   2      308.77      245.18      7.87 o 
   4   5   2       38.81       32.02      2.54 o 
   5   5   2      301.43      243.85     17.24 o 
   6   5   2      559.68      528.49     43.20 o 
   7   5   2        2.72        3.76      7.13 o 
   8   5   2       21.90       11.22     13.64 o 
   9   5   2       28.73       47.94     14.33 o 
  10   5   2      158.92      195.07     30.27 o 
  11   5   2       10.90       10.32      7.54 o 
  12   5   2       19.23       15.17     17.61 o 
 -11   6   2        3.97        2.70      3.36 o 
 -10   6   2       10.18        8.25      4.68 o 
  -9   6   2       24.03       19.00      7.93 o 
  -8   6   2        6.84       11.95      5.98 o 
  -7   6   2       56.45       60.52     14.41 o 
  -6   6   2       38.12       45.59     11.20 o 
  -5   6   2       16.64       18.27      4.90 o 
  -4   6   2      852.28      880.67     53.57 o 
  -3   6   2        7.92        4.14      1.54 o 
  -2   6   2       16.70       14.94      1.85 o 
  -1   6   2     3732.79     4095.85    117.56 o 
   0   6   2      898.85      962.78     25.86 o 
   1   6   2     1778.06     1987.41     42.42 o 
   2   6   2       47.40       49.75      3.78 o 
   3   6   2      153.24      147.92      5.50 o 
   4   6   2      275.68      225.84     14.33 o 
   5   6   2       87.97      102.40     12.20 o 
   6   6   2      439.23      485.32     41.82 o 
   7   6   2       39.88       43.67     14.31 o 
   8   6   2       29.30       18.68     12.15 o 
   9   6   2      214.00      285.72     31.66 o 
  10   6   2       19.87       32.40     16.52 o 
  11   6   2       32.67       47.27     12.38 o 
  12   6   2        9.21        3.56      8.14 o 
 -11   7   2        0.15        0.32      3.17 o 
 -10   7   2       15.95        7.89      6.82 o 
  -9   7   2       27.52       14.70      6.56 o 
  -8   7   2       11.83        6.96      5.77 o 
  -7   7   2        1.48        5.56      8.58 o 
  -6   7   2        3.00        2.22      6.73 o 
  -5   7   2      286.72      357.26     33.66 o 
  -4   7   2        3.17        4.44      8.44 o 
  -3   7   2        5.88        3.79      4.85 o 
  -2   7   2       36.85       31.26      3.59 o 
  -1   7   2        3.39        4.56      1.19 o 
   0   7   2       26.30       27.36      2.65 o 
   1   7   2      164.41      148.14      5.27 o 
   2   7   2      928.10      853.12     26.34 o 
   3   7   2      489.17      495.55     26.46 o 
   4   7   2       27.72       28.17      8.43 o 
   5   7   2      486.49      449.18     31.38 o 
   6   7   2       83.72       95.08     21.07 o 
   7   7   2      477.02      534.19     44.35 o 
   8   7   2       65.96       68.15     18.52 o 
   9   7   2      211.99      262.11     38.72 o 
  10   7   2       31.22       54.01     15.34 o 
  11   7   2       10.02        4.68      6.66 o 
 -11   8   2        0.45       -0.63      3.81 o 
 -10   8   2        1.73        3.11      8.31 o 
  -9   8   2        1.61        2.56      5.79 o 
  -8   8   2        0.83        1.16      7.33 o 
  -7   8   2        1.26        6.78     12.10 o 
  -6   8   2       84.30       52.54     45.54 o 
  -5   8   2       52.57       75.06     17.66 o 
  -4   8   2      724.28      796.52     55.84 o 
  -3   8   2       25.26       11.56      7.91 o 
  -2   8   2       15.05        9.37      3.43 o 
  -1   8   2        4.68        4.68      2.29 o 
   0   8   2      253.66      223.63     12.23 o 
   1   8   2       76.30       65.58      3.32 o 
   2   8   2       28.42       29.46      3.11 o 
   3   8   2     1473.44     1584.15     82.83 o 
   4   8   2       30.82       27.25     15.25 o 
   5   8   2      248.10      258.31     23.93 o 
   6   8   2       10.42       23.13     13.90 o 
   7   8   2        2.03        2.70      9.65 o 
   8   8   2       18.86       39.39     19.16 o 
   9   8   2        5.03       -0.16      5.07 o 
  10   8   2        3.87        4.27      7.39 o 
  11   8   2        8.66        5.53      7.10 o 
 -10   9   2        0.83       -1.61      4.15 o 
  -9   9   2        7.68        5.27      7.22 o 
  -8   9   2        9.50       10.72     12.51 o 
  -7   9   2        0.51        0.66      5.82 o 
  -6   9   2      198.30      295.18     36.60 o 
  -5   9   2       35.00       43.83     14.90 o 
  -4   9   2        1.46       -3.29      6.71 o 
  -3   9   2      100.57      103.95     21.10 o 
  -2   9   2       26.06       16.55      7.49 o 
  -1   9   2      147.37      122.23     10.13 o 
   0   9   2        7.43        5.94      1.99 o 
   1   9   2        4.84        4.64      3.87 o 
   2   9   2       86.36       76.74     10.26 o 
   3   9   2        8.14       18.28      6.37 o 
   4   9   2     1214.74     1360.20     72.04 o 
   5   9   2       17.28       13.80      8.39 o 
   6   9   2      739.31      874.20     67.95 o 
   7   9   2        2.12        1.71      6.91 o 
   8   9   2        9.82        6.19     10.31 o 
   9   9   2        8.54        8.61      8.84 o 
  10   9   2      138.58      170.64     33.33 o 
  -9  10   2        1.17       -1.27      4.42 o 
  -8  10   2        0.68       -0.55      5.79 o 
  -7  10   2        4.43        5.39      8.97 o 
  -6  10   2       15.19       12.36     13.01 o 
  -5  10   2      172.47      238.49     31.74 o 
  -4  10   2        5.67        1.76      5.75 o 
  -3  10   2       28.47       39.59     10.90 o 
  -2  10   2       43.32       24.26      7.85 o 
  -1  10   2      147.11      136.58     15.37 o 
   0  10   2       35.61       30.35      7.39 o 
   1  10   2        7.92        9.52      4.04 o 
   2  10   2      910.86      910.01     63.52 o 
   3  10   2      125.90      112.04     18.14 o 
   4  10   2      358.60      367.48     34.82 o 
   5  10   2       47.41       52.60     11.88 o 
   6  10   2        5.99       10.11      8.38 o 
   7  10   2        3.38        5.83      7.76 o 
   8  10   2        3.03        6.53      7.76 o 
   9  10   2       12.07       20.89     11.91 o 
  -9  11   2        1.40        9.76      7.00 o 
  -8  11   2        0.07        2.22      7.45 o 
  -7  11   2       14.84       14.44     12.96 o 
  -6  11   2        5.36       -0.11      4.88 o 
  -5  11   2        0.97        2.62      6.91 o 
  -4  11   2       32.53       47.19     14.91 o 
  -3  11   2       44.59       15.73     22.37 o 
  -2  11   2        3.15       11.04      4.85 o 
  -1  11   2      132.71      106.98     20.32 o 
   0  11   2        2.04        3.17      5.39 o 
   1  11   2       24.56       19.99      4.59 o 
   2  11   2       76.43       65.05     19.99 o 
   3  11   2       90.21       96.16     16.82 o 
   4  11   2       58.71       50.56     11.58 o 
   5  11   2      881.28      933.61    180.47 o 
   6  11   2       28.56       41.22     14.02 o 
   7  11   2        3.21       -4.77      8.38 o 
   8  11   2        1.66        5.39      5.94 o 
  -8  12   2        0.67        1.59     10.78 o 
  -7  12   2        1.63        5.79      7.77 o 
  -6  12   2       33.35       50.26     21.10 o 
  -5  12   2        3.01        1.64      5.14 o 
  -4  12   2       22.24       32.70      9.26 o 
  -3  12   2        0.47       -1.66      3.15 o 
  -2  12   2       30.03       28.87     23.16 o 
  -1  12   2        8.63        4.76      6.98 o 
   0  12   2       29.17       14.59      7.30 o 
   2  12   2       13.08        5.71      5.08 o 
   3  12   2       23.90       17.76      8.25 o 
   4  12   2       20.00       29.82     19.67 o 
   5  12   2       51.35       44.13     20.62 o 
   6  12   2       33.33       22.00     11.74 o 
   7  12   2       49.42       61.89     19.20 o 
  -6  13   2        0.91       17.44     12.05 o 
  -5  13   2        6.67       24.11     24.74 o 
  -4  13   2        0.70       -6.34      9.51 o 
  -3  13   2       66.60       95.83     21.58 o 
  -2  13   2       25.79       23.79     11.10 o 
  -1  13   2       10.37        7.30      6.34 o 
   0  13   2       22.07        9.52      5.08 o 
   3  13   2       61.60       64.73     10.47 o 
   4  13   2       57.73       75.20     12.38 o 
  -4  14   2        0.80        7.61      7.29 o 
  -3  14   2        2.26        4.44     10.47 o 
  -2  14   2       12.37        6.03      5.71 o 
  -1  14   2        1.96        0.32      2.22 o 
  -2 -12   3       11.36        5.08      7.30 o 
  -1 -12   3        1.06        0.95      5.39 o 
   0 -12   3        8.33        1.27      9.83 o 
   1 -12   3       14.18       12.49      6.17 o 
   2 -12   3       34.31       43.58      9.44 o 
   3 -12   3        4.01        9.77     12.69 o 
   4 -12   3        7.74       16.72     18.71 o 
   5 -12   3       24.40       22.93     26.65 o 
   6 -12   3        0.79        0.63      6.34 o 
  -4 -11   3       49.84       62.51     31.73 o 
  -3 -11   3       16.23       24.42     13.64 o 
  -2 -11   3        9.42       13.32     12.05 o 
  -1 -11   3       11.79        3.65      6.28 o 
   0 -11   3        4.06        3.62      5.33 o 
   1 -11   3        1.73       -1.99      6.57 o 
   2 -11   3        0.92       -1.17      4.80 o 
   3 -11   3       68.30       99.07     21.74 o 
   4 -11   3        4.48        4.10      5.30 o 
   5 -11   3        7.83        9.94      6.34 o 
   6 -11   3        0.97       -0.31      1.85 o 
   7 -11   3        7.60       37.74     27.60 o 
   8 -11   3        0.19       -3.17      6.34 o 
  -5 -10   3        1.14        3.84      1.86 o 
  -4 -10   3      208.73      292.58     38.44 o 
  -3 -10   3        2.16        4.12      9.83 o 
  -2 -10   3        1.88       -0.11      3.73 o 
  -1 -10   3        8.49        6.37      6.10 o 
   0 -10   3        8.79        5.46      7.69 o 
   1 -10   3       87.61       91.66     16.91 o 
   2 -10   3       84.20       90.44     17.00 o 
   3 -10   3        0.89        4.36     11.32 o 
   4 -10   3        6.65        9.76      7.54 o 
   5 -10   3        1.36        1.08      4.69 o 
   6 -10   3        7.87       17.87     13.48 o 
   7 -10   3        1.85       -0.07      2.34 o 
   8 -10   3        0.78        5.39      8.56 o 
   9 -10   3        3.46       -5.07     10.78 o 
  -7  -9   3        8.60        5.30      4.51 o 
  -6  -9   3       49.37       52.62      9.90 o 
  -5  -9   3       79.12      117.42     22.21 o 
  -4  -9   3        1.34        1.67      5.10 o 
  -3  -9   3       91.07       72.44     25.71 o 
  -2  -9   3       18.70        8.82      8.56 o 
  -1  -9   3      216.31      212.16     25.36 o 
   0  -9   3       12.58       13.38      8.94 o 
   1  -9   3       79.01       82.53     16.66 o 
   2  -9   3      387.65      391.89     52.61 o 
   3  -9   3       68.80       80.95     16.01 o 
   4  -9   3        6.89        6.75      7.04 o 
   5  -9   3        3.07        0.76      6.14 o 
   6  -9   3        0.43        1.43      6.28 o 
   7  -9   3        0.54        2.62      4.64 o 
   8  -9   3        5.75        5.39      4.20 o 
   9  -9   3       10.16       14.49      6.39 o 
  10  -9   3        0.44        0.41      4.51 o 
  -8  -8   3       41.60       46.34      8.94 o 
  -7  -8   3       67.73       78.61     13.28 o 
  -6  -8   3        2.26        2.69      5.49 o 
  -5  -8   3       70.71       85.00     14.24 o 
  -4  -8   3      248.01      211.02     56.39 o 
  -3  -8   3       18.09       17.93      5.64 o 
  -2  -8   3        9.14        2.15      5.33 o 
  -1  -8   3        2.91       -0.12      2.89 o 
   0  -8   3      233.28      252.96     24.92 o 
   1  -8   3        2.89        4.83      8.10 o 
   2  -8   3       48.72       50.70     13.23 o 
   3  -8   3      344.06      425.24     41.77 o 
   4  -8   3       19.33       15.66      9.73 o 
   5  -8   3        1.53        2.74      3.28 o 
   6  -8   3       14.47       21.71      6.21 o 
   7  -8   3       25.63       21.92      6.72 o 
   8  -8   3       77.65       66.43     22.19 o 
   9  -8   3        1.64       -0.35      1.93 o 
  10  -8   3        4.33        2.15      3.63 o 
  11  -8   3        0.05        0.95      9.83 o 
  -8  -7   3        5.58        5.13      5.64 o 
  -7  -7   3       55.01       68.28     14.66 o 
  -6  -7   3       74.30       99.85     29.72 o 
  -5  -7   3       59.38       67.61     14.37 o 
  -4  -7   3        8.90        7.39      4.23 o 
  -3  -7   3      113.79      107.09     11.85 o 
  -2  -7   3      262.87      241.91     17.88 o 
  -1  -7   3      192.64      170.80     19.04 o 
   0  -7   3      430.40      425.04     36.71 o 
   1  -7   3       28.37       29.52     10.43 o 
   2  -7   3        2.07        1.61      6.77 o 
   3  -7   3      493.80      583.42     49.82 o 
   4  -7   3        9.80        6.72      3.31 o 
   5  -7   3       27.55       26.01      6.95 o 
   6  -7   3        3.65        0.40      2.49 o 
   7  -7   3       20.11       18.96      7.41 o 
   8  -7   3       32.59       31.82      9.17 o 
   9  -7   3       21.07       10.00      5.04 o 
  10  -7   3        0.19        0.76      3.18 o 
  11  -7   3        1.06        5.39      9.52 o 
  12  -7   3        4.64       19.03     11.10 o 
  -9  -6   3        5.68        5.50      6.39 o 
  -8  -6   3      196.05      254.76     24.27 o 
  -7  -6   3       32.34       40.96     14.86 o 
  -6  -6   3      146.04      163.29     26.19 o 
  -5  -6   3       24.98       22.03     10.09 o 
  -4  -6   3      218.08      179.98     13.14 o 
  -3  -6   3       18.69       33.91     10.10 o 
  -2  -6   3       15.30       14.94      6.35 o 
  -1  -6   3      675.42      638.43     24.02 o 
   0  -6   3      214.26      177.64     11.68 o 
   1  -6   3        6.27        5.71      6.09 o 
   2  -6   3      612.53      684.70     46.97 o 
   3  -6   3        6.66        6.24      3.71 o 
   4  -6   3      221.64      230.28     19.61 o 
   5  -6   3        3.94        3.38      4.84 o 
   6  -6   3       37.78       27.18      5.86 o 
   7  -6   3      104.57      105.29     15.16 o 
   8  -6   3      150.42      169.69     24.24 o 
   9  -6   3       23.63       23.70      6.87 o 
  10  -6   3        3.10        1.81      3.06 o 
  11  -6   3        1.79        1.11      2.03 o 
  12  -6   3        1.86       -0.95      6.34 o 
 -10  -5   3      110.88      144.47     37.15 o 
  -9  -5   3        2.17        1.54      5.14 o 
  -8  -5   3        3.35        6.31      6.57 o 
  -7  -5   3      119.81      133.91     19.05 o 
  -6  -5   3       79.44       88.81     20.47 o 
  -5  -5   3      591.95      554.27     56.58 o 
  -4  -5   3       17.72       24.85      6.11 o 
  -3  -5   3      218.86      194.55     15.97 o 
  -2  -5   3      790.20      733.23     42.90 o 
  -1  -5   3      259.77      258.59     11.46 o 
   0  -5   3       94.85       81.01      4.86 o 
   1  -5   3      121.49      125.48      6.64 o 
   2  -5   3      855.34      813.63     67.80 o 
   3  -5   3       20.81       21.04      4.52 o 
   4  -5   3      111.22      114.79      8.49 o 
   5  -5   3      186.26      188.65     15.30 o 
   6  -5   3        1.06        1.57      2.96 o 
   7  -5   3       31.63       32.90      8.00 o 
   8  -5   3      100.27      121.96     15.14 o 
   9  -5   3       20.64       24.80      5.63 o 
  10  -5   3       11.16        8.54      5.29 o 
  11  -5   3        1.05        1.26      3.86 o 
  12  -5   3       12.76       13.24      9.83 o 
  13  -5   3        1.86       -0.32      3.81 o 
 -10  -4   3        3.41       13.00     10.15 o 
  -9  -4   3      227.09      202.85     62.27 o 
  -8  -4   3        5.39        3.64      3.44 o 
  -7  -4   3      252.52      268.57     25.09 o 
  -6  -4   3       35.57       28.14      6.79 o 
  -5  -4   3      163.93      149.10     11.64 o 
  -4  -4   3      280.27      259.89     11.30 o 
  -3  -4   3       66.40       63.17      5.32 o 
  -2  -4   3      157.02      132.87      7.00 o 
  -1  -4   3       59.82       71.15      4.42 o 
   0  -4   3      190.57      191.39      8.24 o 
   1  -4   3      124.30      116.21      4.69 o 
   2  -4   3      506.36      517.87     25.04 o 
   3  -4   3       33.48       33.21      3.98 o 
   4  -4   3        3.22        3.95      2.91 o 
   5  -4   3      203.98      273.03     16.00 o 
   6  -4   3       90.18       93.10     11.62 o 
   7  -4   3        1.75        2.22      3.35 o 
   8  -4   3       22.37       36.14      8.24 o 
   9  -4   3      109.52      133.53     19.68 o 
  10  -4   3       35.53       46.90     12.35 o 
  11  -4   3        1.77       -0.32      3.01 o 
  12  -4   3        0.54       -0.35      3.10 o 
  13  -4   3        4.89        0.01      2.57 o 
 -10  -3   3        0.60        1.01      3.17 o 
  -9  -3   3        2.90        3.57      4.12 o 
  -8  -3   3       24.48       35.78      7.50 o 
  -7  -3   3       58.83       57.75      9.04 o 
  -6  -3   3      302.98      249.00     28.87 o 
  -5  -3   3        3.08        2.56      2.64 o 
  -4  -3   3      339.27      355.05     14.19 o 
  -3  -3   3      422.52      486.32     15.11 o 
  -2  -3   3      456.44      462.79     14.42 o 
  -1  -3   3     1890.16     1988.94     48.12 o 
   0  -3   3       15.82       14.42      3.24 o 
   1  -3   3      920.42      808.79     19.82 o 
   2  -3   3      865.27      836.43     25.48 o 
   3  -3   3       83.69       88.33      6.47 o 
   4  -3   3       14.24       21.08      5.92 o 
   5  -3   3       20.30       24.36      4.96 o 
   6  -3   3      637.04      765.58     24.74 o 
   7  -3   3      169.62      184.96     12.76 o 
   8  -3   3      599.78      771.61     57.73 o 
   9  -3   3      115.17      144.81     24.60 o 
  10  -3   3        1.62        2.08      4.15 o 
  11  -3   3       29.92       32.83     17.61 o 
  12  -3   3        6.99        1.91      3.74 o 
  13  -3   3        7.14        0.30      2.32 o 
 -11  -2   3        1.07        1.92      3.50 o 
 -10  -2   3       42.68       45.29     17.11 o 
  -9  -2   3      131.41      160.33     19.53 o 
  -8  -2   3      150.70      117.61     20.17 o 
  -7  -2   3       16.99        9.34      4.98 o 
  -6  -2   3      108.68       89.72      9.74 o 
  -5  -2   3      225.11      232.56     11.03 o 
  -4  -2   3       57.49       66.41      8.99 o 
  -3  -2   3     2506.82     2728.39     68.63 o 
  -2  -2   3      258.29      263.98     10.07 o 
  -1  -2   3      873.41      913.94     27.13 o 
   0  -2   3     1959.98     1898.92     43.12 o 
   1  -2   3      269.27      258.98      8.25 o 
   2  -2   3     1123.46      992.61     22.19 o 
   3  -2   3      654.71      658.69     23.27 o 
   4  -2   3       48.90       50.90      5.34 o 
   5  -2   3       30.32       36.05      4.43 o 
   6  -2   3       11.59        9.53      3.38 o 
   7  -2   3      617.69      680.23     45.28 o 
   8  -2   3      135.15      187.54     23.20 o 
   9  -2   3      241.19      316.20     30.38 o 
  10  -2   3       49.82       53.59     14.89 o 
  11  -2   3       10.64        3.91      5.86 o 
  12  -2   3        3.49        3.34      4.99 o 
  13  -2   3        0.47        0.03      2.15 o 
 -11  -1   3        0.92       -1.19      2.05 o 
 -10  -1   3       16.49       10.50     10.45 o 
  -9  -1   3      110.17      120.40     17.20 o 
  -8  -1   3       20.77       12.07     11.58 o 
  -7  -1   3       86.92       86.85     15.71 o 
  -6  -1   3        4.14        2.88      2.99 o 
  -5  -1   3      436.20      484.16     16.29 o 
  -4  -1   3        5.90        9.76      3.12 o 
  -3  -1   3       46.57       57.62      5.85 o 
  -2  -1   3     2244.02     2536.53    102.92 o 
  -1  -1   3    29855.58    35855.34   1350.40 o 
   0  -1   3     1671.21     1671.81     33.93 o 
   1  -1   3     4287.06     4025.12     84.95 o 
   2  -1   3      281.30      296.03      9.72 o 
   3  -1   3      614.13      624.31     16.18 o 
   4  -1   3       78.71       69.23      3.40 o 
   5  -1   3      818.88      819.84     20.49 o 
   6  -1   3        4.34        2.80      1.08 o 
   7  -1   3      484.10      529.83     23.35 o 
   8  -1   3       47.13       52.78     11.21 o 
   9  -1   3        1.68        1.64      4.16 o 
  10  -1   3       21.70       19.60      8.36 o 
  11  -1   3        8.38       10.35      7.18 o 
  12  -1   3       35.05       48.48     14.34 o 
  13  -1   3        2.27        2.20      2.84 o 
 -11   0   3       13.95       27.28     14.59 o 
 -10   0   3        1.62        0.12      4.18 o 
  -9   0   3      119.63      129.55     44.76 o 
  -8   0   3       31.41       12.40     17.77 o 
  -7   0   3      242.52      214.24     46.63 o 
  -6   0   3      341.00      297.27     27.54 o 
  -5   0   3        3.49        4.49      2.16 o 
  -4   0   3     1757.49     1604.17     56.92 o 
  -3   0   3        9.86        7.76      1.42 o 
  -2   0   3       11.80       11.06      3.08 o 
  -1   0   3    15173.10    15546.79    471.55 o 
   0   0   3     6311.68     6344.44    160.12 o 
   1   0   3      576.31      520.91     13.65 o 
   2   0   3     3893.38     3610.49     85.49 o 
   3   0   3      120.68      103.19      6.29 o 
   4   0   3      338.40      421.59     13.57 o 
   5   0   3     2109.72     2400.84     60.00 o 
   6   0   3      300.94      357.28     14.35 o 
   7   0   3       17.21       16.48      2.77 o 
   8   0   3       36.83       36.97      8.62 o 
   9   0   3       29.59       20.33      8.28 o 
  10   0   3        2.40        3.94      6.45 o 
  11   0   3        4.71        1.66      3.82 o 
  12   0   3        0.49       -0.31      3.97 o 
  13   0   3       17.85       13.34     10.31 o 
 -11   1   3       53.30       88.84     24.11 o 
 -10   1   3      155.06      278.15     76.84 o 
  -9   1   3      120.38       94.17     53.65 o 
  -8   1   3      238.76       78.83     49.72 o 
  -7   1   3      253.32      234.06     45.81 o 
  -6   1   3       80.78       63.55      9.39 o 
  -5   1   3        4.56        2.91      1.51 o 
  -4   1   3       15.00       15.01      2.35 o 
  -3   1   3      403.74      355.09     12.32 o 
  -2   1   3      210.91      219.60      7.63 o 
  -1   1   3       15.13       16.82      3.03 o 
   0   1   3    15624.48    17711.03    542.27 o 
   1   1   3     6710.80     6421.12    143.87 o 
   2   1   3     4171.17     3799.44     82.83 o 
   3   1   3      241.17      245.35      8.44 o 
   4   1   3     7146.51     6740.08    165.30 o 
   5   1   3      578.91      563.83     14.67 o 
   6   1   3      664.80      774.67     20.09 o 
   7   1   3      125.85      117.47      6.08 o 
   8   1   3       76.70       82.66      5.83 o 
   9   1   3      209.59      263.11     22.84 o 
  10   1   3       54.98       61.66     10.80 o 
  11   1   3       30.65       36.09      9.53 o 
  12   1   3       12.83       15.03      8.76 o 
  13   1   3        2.04       -0.50      4.12 o 
 -11   2   3        0.51       -0.32      5.71 o 
 -10   2   3       38.64        0.00     10.15 o 
  -9   2   3        0.75       -1.27      9.83 o 
  -8   2   3      103.32       58.40     12.04 o 
  -7   2   3      263.10      278.47     78.01 o 
  -6   2   3       26.28       21.87      3.62 o 
  -5   2   3       34.21       39.92      3.55 o 
  -4   2   3      878.68      889.36     36.89 o 
  -3   2   3      972.73      948.47     21.19 o 
  -2   2   3      177.36      190.10      5.91 o 
  -1   2   3      184.43      165.11      8.65 o 
   0   2   3     3155.64     2776.47     70.35 o 
   1   2   3        7.06        7.76      2.68 o 
   2   2   3       22.67       49.95      2.83 o 
   3   2   3      993.62      794.13     21.14 o 
   4   2   3     3937.97     3783.73     91.66 o 
   5   2   3     4144.69     4411.11    110.58 o 
   6   2   3        3.12        4.33      2.56 o 
   7   2   3      681.45      747.21     21.77 o 
   8   2   3       80.82       90.68      6.29 o 
   9   2   3        4.05        4.06      2.87 o 
  10   2   3        8.09        7.96      6.49 o 
  11   2   3       43.02       49.49     16.00 o 
  12   2   3      115.68      130.72     19.06 o 
  13   2   3        5.49        0.45      5.27 o 
 -11   3   3        8.46        0.00      5.39 o 
 -10   3   3        7.15       -0.32     11.42 o 
  -9   3   3       17.76       15.19     12.53 o 
  -8   3   3       15.55        9.92      4.48 o 
  -7   3   3       74.47       67.78     12.54 o 
  -6   3   3      161.67      170.75     14.39 o 
  -5   3   3      387.34      373.33     14.55 o 
  -4   3   3      375.93      376.31     13.89 o 
  -3   3   3      142.17      127.96      9.24 o 
  -2   3   3     1377.37     1129.02     45.39 o 
  -1   3   3       95.77      116.03      8.01 o 
   0   3   3      509.69      357.49     12.26 o 
   1   3   3     2312.11     2299.55     46.68 o 
   2   3   3     5567.80     4914.99    108.23 o 
   3   3   3     4012.76     3900.08     94.68 o 
   4   3   3      791.13      752.17     19.78 o 
   5   3   3     2026.95     2015.48     47.61 o 
   6   3   3       18.55       19.52      3.20 o 
   7   3   3       76.28       81.68      5.96 o 
   8   3   3     1761.68     1783.27    108.43 o 
   9   3   3      249.14      268.73     20.02 o 
  10   3   3      191.07      205.07     22.25 o 
  11   3   3       76.43       71.13      8.72 o 
  12   3   3        3.30        2.04      4.46 o 
  13   3   3       21.49        7.44      4.69 o 
 -11   4   3       20.25       -0.63      6.34 o 
 -10   4   3       22.18       -0.32      6.34 o 
  -9   4   3        4.87        3.63      4.18 o 
  -8   4   3       51.33       52.71     12.95 o 
  -7   4   3       40.07       44.68      9.87 o 
  -6   4   3      209.32      256.26     31.61 o 
  -5   4   3       68.84       66.86      5.38 o 
  -4   4   3      864.77      893.89     33.97 o 
  -3   4   3     1750.87     1841.53     54.14 o 
  -2   4   3       19.12       17.06      2.44 o 
  -1   4   3     2931.07     2650.67     98.25 o 
   0   4   3      627.07      644.34     12.56 o 
   1   4   3     5346.27     4653.23    108.51 o 
   2   4   3       37.73       53.13      2.36 o 
   3   4   3      301.84      284.50      5.81 o 
   4   4   3      160.72      139.43      6.62 o 
   5   4   3      283.75      281.88      8.74 o 
   6   4   3       25.64       26.91      3.32 o 
   7   4   3       85.41       75.57      9.33 o 
   8   4   3        6.18       11.28      4.89 o 
   9   4   3      452.75      460.48     54.58 o 
  10   4   3       12.59       11.26      5.66 o 
  11   4   3       21.47       24.25      5.75 o 
  12   4   3        2.57        2.16      3.98 o 
  13   4   3       14.83        4.44      7.30 o 
 -11   5   3        2.90        0.00      6.98 o 
 -10   5   3       16.42        5.33      3.17 o 
  -9   5   3        0.95       -2.35      4.07 o 
  -8   5   3       19.54       20.51      8.20 o 
  -7   5   3        1.11       -1.49      4.07 o 
  -6   5   3      142.78      171.19     14.79 o 
  -5   5   3        7.80        6.89      4.21 o 
  -4   5   3       60.53       63.60      6.92 o 
  -3   5   3        6.58        7.03      2.30 o 
  -2   5   3      783.15      819.29     25.10 o 
  -1   5   3      800.34      714.00     26.50 o 
   0   5   3     1460.31     1439.28     31.71 o 
   1   5   3      896.72      968.14     25.90 o 
   2   5   3     1093.73     1080.59     28.10 o 
   3   5   3      897.58      959.40     29.04 o 
   4   5   3      514.57      475.94     28.60 o 
   5   5   3      881.14      841.11     35.63 o 
   6   5   3       39.30       31.39      3.10 o 
   7   5   3      469.41      355.57     59.13 o 
   8   5   3       61.26       69.91     15.47 o 
   9   5   3      364.10      450.47     37.94 o 
  10   5   3       38.07       43.17     23.11 o 
  11   5   3       36.52       52.37     12.38 o 
  12   5   3        3.36        7.29      9.02 o 
  13   5   3       15.22        2.54      6.34 o 
 -10   6   3       54.63       46.69     12.70 o 
  -9   6   3       86.07       92.88     11.46 o 
  -8   6   3       40.61       40.03     12.46 o 
  -7   6   3       13.59       13.38      6.24 o 
  -6   6   3        2.95        5.16      4.31 o 
  -5   6   3      102.32      103.76      9.84 o 
  -4   6   3       45.41       59.28      6.08 o 
  -3   6   3       58.08       75.79     10.39 o 
  -2   6   3     1301.15     1298.24     58.21 o 
  -1   6   3        3.56        3.05      0.74 o 
   0   6   3      829.12      826.39     20.84 o 
   1   6   3       27.60       26.11      3.97 o 
   2   6   3      145.95      176.27      6.49 o 
   3   6   3      110.10      109.88      4.98 o 
   4   6   3       25.87       27.29      3.93 o 
   5   6   3      382.53      368.76     19.12 o 
   6   6   3      491.65      524.35     36.68 o 
   7   6   3       53.15       71.33     16.08 o 
   8   6   3      408.04      398.77    234.42 o 
   9   6   3       32.75       48.62     19.84 o 
  10   6   3       76.73       99.44     19.21 o 
  11   6   3        8.25        5.07      6.94 o 
  12   6   3       61.72       56.66     32.05 o 
 -10   7   3        0.37        0.54      3.21 o 
  -9   7   3       40.83       38.90     11.34 o 
  -8   7   3        3.52        1.87      3.44 o 
  -7   7   3       14.28       12.59      4.77 o 
  -6   7   3       14.38       18.35     13.97 o 
  -5   7   3      122.06      132.34     24.62 o 
  -4   7   3       76.75       83.37     15.89 o 
  -3   7   3       63.20       73.84     11.94 o 
  -2   7   3      659.94      707.14     43.49 o 
  -1   7   3      401.79      304.79     24.48 o 
   0   7   3       32.60       37.09      3.19 o 
   1   7   3     2951.32     3205.68     89.13 o 
   2   7   3     2217.06     2337.37     84.44 o 
   3   7   3      444.99      409.46     14.39 o 
   4   7   3     1238.42     1174.38     39.01 o 
   5   7   3       64.99       47.20     11.02 o 
   6   7   3      584.19      591.67     48.50 o 
   7   7   3        2.91        3.59      7.49 o 
   8   7   3      407.80      335.19    277.35 o 
   9   7   3       79.29       94.37     20.49 o 
  10   7   3        1.09        3.04      7.04 o 
  11   7   3      122.94      204.59     24.04 o 
  12   7   3        0.86       -0.58      3.80 o 
 -10   8   3        4.83        0.32      3.23 o 
  -9   8   3        0.21       -2.17      5.24 o 
  -8   8   3        8.47        9.31      9.61 o 
  -7   8   3       70.40       82.38     20.16 o 
  -6   8   3        1.91        2.45      7.62 o 
  -5   8   3       25.82       40.65     14.85 o 
  -4   8   3      190.33      224.34     34.20 o 
  -3   8   3      574.43      692.92     47.17 o 
  -2   8   3       85.95      108.94     15.08 o 
  -1   8   3      136.44      143.03     12.45 o 
   0   8   3      265.92      268.72     13.58 o 
   1   8   3      100.42       94.08      4.44 o 
   2   8   3     1313.02     1394.55     32.92 o 
   3   8   3      185.22      175.51      7.44 o 
   4   8   3     1346.57     1377.50     69.42 o 
   5   8   3       75.95       66.29     15.04 o 
   6   8   3        4.64       -1.67     10.51 o 
   7   8   3      218.62      233.57     34.61 o 
   8   8   3       56.08       31.98     31.73 o 
   9   8   3       26.65       47.75     16.03 o 
  10   8   3       14.75       23.16     11.54 o 
  11   8   3       52.59       80.47     17.87 o 
 -10   9   3        0.33        0.39      3.21 o 
  -9   9   3        1.11       -0.85      4.56 o 
  -8   9   3        1.64        0.11      4.51 o 
  -7   9   3        0.56        1.62      8.36 o 
  -6   9   3       22.49       19.30     16.98 o 
  -5   9   3      185.46      247.59     31.73 o 
  -4   9   3        5.17        2.38      7.08 o 
  -3   9   3      112.76      124.73     22.46 o 
  -2   9   3      344.94      415.98     34.88 o 
  -1   9   3       43.72       32.49      8.16 o 
   0   9   3       32.76       32.51      8.27 o 
   1   9   3       11.84       14.48      1.87 o 
   2   9   3      408.01      367.83     15.36 o 
   3   9   3       21.12       24.66      8.21 o 
   4   9   3       23.93       24.09      7.76 o 
   5   9   3      420.67      397.33     29.32 o 
   6   9   3        5.22        7.50      8.18 o 
   7   9   3      276.93      314.06     32.57 o 
   8   9   3       16.32       22.95     12.45 o 
   9   9   3       22.53       29.18     12.79 o 
  10   9   3       25.10       43.33     22.77 o 
  -9  10   3        0.47       -7.31      8.40 o 
  -8  10   3        1.30        1.11      6.93 o 
  -7  10   3        8.91        9.46     10.43 o 
  -6  10   3       10.04        9.93     11.10 o 
  -5  10   3       51.58       46.49     16.75 o 
  -4  10   3       88.83      102.60     19.65 o 
  -3  10   3       50.20       66.19     14.48 o 
  -2  10   3       18.39       21.65      8.69 o 
  -1  10   3        5.88       14.81      7.00 o 
   0  10   3       73.08       66.48      7.78 o 
   1  10   3      254.91      155.38     15.89 o 
   2  10   3       60.65       47.94      7.35 o 
   3  10   3      506.65      501.27     39.79 o 
   4  10   3      662.65      621.55     40.66 o 
   5  10   3       14.11       19.75     10.32 o 
   6  10   3       12.58       16.44      9.41 o 
   7  10   3       27.43       30.78     12.33 o 
   8  10   3      244.17      326.33     30.97 o 
   9  10   3        1.90        6.62      8.92 o 
  10  10   3        4.92        2.11      4.69 o 
  -8  11   3        0.83        9.01      7.51 o 
  -7  11   3        1.51        2.01     11.43 o 
  -6  11   3       54.65       88.91     20.03 o 
  -5  11   3        7.13       -0.29      5.14 o 
  -4  11   3       36.48       28.00     11.55 o 
  -3  11   3       21.03       24.18     11.18 o 
  -2  11   3       62.85       72.32     13.14 o 
  -1  11   3        8.02        7.66      6.04 o 
   0  11   3      110.62       83.16     13.97 o 
   3  11   3      237.39      246.52     22.56 o 
   4  11   3      357.85      349.88     57.07 o 
   5  11   3       24.13       30.14      8.36 o 
   6  11   3      415.10      540.48     49.31 o 
   7  11   3       68.40       49.23     41.09 o 
   8  11   3        1.03        2.40      5.14 o 
   9  11   3      150.25      230.01     24.29 o 
  -7  12   3        7.91       20.68      9.03 o 
  -6  12   3        1.08       -1.89      5.64 o 
  -5  12   3       22.96       17.89     19.98 o 
  -4  12   3        2.10        0.24      4.19 o 
  -3  12   3        2.47       -2.14      4.87 o 
  -2  12   3        1.18        1.50      3.02 o 
  -1  12   3        1.28       11.42     13.96 o 
   0  12   3       90.89       69.82     12.06 o 
   3  12   3       22.38       19.98     10.79 o 
   4  12   3       65.23       70.44     12.38 o 
   5  12   3      111.26       93.29     22.54 o 
   6  12   3        2.69        2.08      3.65 o 
   7  12   3       30.04       39.63      8.30 o 
   8  12   3        0.82        1.68      4.32 o 
  -6  13   3        0.27        0.42      2.97 o 
  -5  13   3        0.50        7.87      7.59 o 
  -4  13   3       29.00       40.26     10.63 o 
  -3  13   3        4.42        0.40      2.41 o 
  -2  13   3       55.29       71.39     16.50 o 
  -1  13   3        0.41       -1.59      4.44 o 
   4  13   3       38.68       45.69      8.25 o 
  -4  14   3        4.13       14.27      8.88 o 
  -3  14   3        1.42        3.49      5.39 o 
  -2  14   3        0.33       -0.32      3.17 o 
  -1  14   3       44.58       16.18      6.03 o 
   0 -12   4       12.17        8.88      7.93 o 
   1 -12   4       20.46       23.60     11.79 o 
   2 -12   4        7.81        4.88      4.79 o 
   3 -12   4       13.94       15.25      6.66 o 
   4 -12   4        0.64       -0.33      2.24 o 
   5 -12   4        1.38       11.42     10.47 o 
  -3 -11   4       57.03       71.40     29.20 o 
  -2 -11   4        1.45        0.00      3.81 o 
  -1 -11   4      100.53      150.14     42.53 o 
   0 -11   4        5.85        2.94      6.55 o 
   1 -11   4        4.65        5.54      6.39 o 
   2 -11   4        5.15        3.88      8.21 o 
   3 -11   4        4.10        3.27      5.69 o 
   4 -11   4       26.38       34.67     21.73 o 
   5 -11   4        0.17       -0.34      3.06 o 
   6 -11   4        5.01       16.46     21.41 o 
   7 -11   4        0.61       14.59     10.78 o 
  -4 -10   4        0.92        6.66     15.86 o 
  -3 -10   4       28.09        3.81      9.20 o 
  -2 -10   4       12.19        8.88      5.49 o 
  -1 -10   4       14.02       12.37     10.31 o 
   0 -10   4       50.76       66.81     14.17 o 
   1 -10   4       45.17       56.77     14.47 o 
   2 -10   4       40.66       68.63     15.98 o 
   3 -10   4        2.01        1.67      5.86 o 
   4 -10   4        5.80        2.50      8.38 o 
   5 -10   4        4.30        6.50      7.82 o 
   6 -10   4        0.49        3.21      5.39 o 
   7 -10   4       25.22       14.75     27.60 o 
   8 -10   4        0.09       -3.55      4.56 o 
   9 -10   4        0.23        0.00      2.54 o 
  -6  -9   4        2.48       -3.17      6.34 o 
  -5  -9   4        5.43        0.61      2.30 o 
  -4  -9   4      106.07      152.68     27.62 o 
  -3  -9   4       10.13        5.46      5.08 o 
  -2  -9   4      139.02      128.50     24.45 o 
  -1  -9   4        1.28        2.95      5.63 o 
   0  -9   4       28.05       35.25     12.51 o 
   1  -9   4        2.47        0.39      4.82 o 
   2  -9   4       23.11       23.24     15.60 o 
   3  -9   4      264.28      337.73     46.23 o 
   4  -9   4        7.92       11.90     10.70 o 
   5  -9   4       13.74       10.83      8.37 o 
   6  -9   4        0.70        4.00      5.92 o 
   7  -9   4       32.11       41.08     16.65 o 
   8  -9   4        1.08        2.22      2.43 o 
   9  -9   4        2.75        2.61      2.68 o 
  -7  -8   4       25.51       31.57      9.35 o 
  -6  -8   4      208.91      271.41     38.92 o 
  -5  -8   4      141.50      112.89     20.80 o 
  -4  -8   4      134.64      137.14     24.92 o 
  -3  -8   4       61.88       61.75      9.68 o 
  -2  -8   4       38.31       45.80     15.49 o 
  -1  -8   4       48.97       52.37     13.49 o 
   0  -8   4        3.02        1.63      6.18 o 
   1  -8   4       29.85       27.61     15.80 o 
   2  -8   4        1.46      117.88    128.77 o 
   3  -8   4        7.28        3.08      7.00 o 
   4  -8   4      230.09      300.26     41.46 o 
   5  -8   4       57.22       53.95     13.80 o 
   6  -8   4        1.25        1.90      5.49 o 
   7  -8   4       73.63       72.60     13.60 o 
   8  -8   4       32.28       37.27      7.35 o 
   9  -8   4        0.60        2.43      2.94 o 
  10  -8   4        0.38        0.84      2.13 o 
  11  -8   4        5.84       21.89      9.83 o 
  -8  -7   4       49.68       51.41     24.75 o 
  -7  -7   4       44.59       26.80     24.91 o 
  -6  -7   4        2.47        2.54      5.38 o 
  -5  -7   4      160.40      201.46     25.37 o 
  -4  -7   4       30.18      175.39    156.24 o 
  -3  -7   4        4.26        6.50      4.22 o 
  -2  -7   4      319.39      250.73     34.55 o 
  -1  -7   4     1195.64     1191.40     69.61 o 
   0  -7   4      149.24      142.57     23.53 o 
   1  -7   4        9.06        3.64      6.59 o 
   2  -7   4      323.53      341.14     35.70 o 
   3  -7   4       24.24       25.18     10.84 o 
   4  -7   4      211.12      236.16     25.43 o 
   5  -7   4        1.99        3.27      6.37 o 
   6  -7   4       13.00       13.90      9.37 o 
   7  -7   4      157.39      217.33     27.21 o 
   8  -7   4        0.51        0.27      4.05 o 
   9  -7   4        1.26        2.20      4.06 o 
  10  -7   4        4.98        0.79      4.49 o 
  11  -7   4        0.68        0.86      1.86 o 
  12  -7   4        1.18       11.10      8.56 o 
  -8  -6   4        3.42        3.79      3.91 o 
  -7  -6   4      299.74      320.48     29.73 o 
  -6  -6   4       15.79       24.48      9.97 o 
  -5  -6   4        4.27        4.78      6.61 o 
  -4  -6   4       17.50       18.41      8.32 o 
  -3  -6   4      101.24       98.86     12.46 o 
  -2  -6   4       57.72       56.15     11.22 o 
  -1  -6   4      102.98       91.46     10.99 o 
   0  -6   4      499.53      486.38     33.83 o 
   1  -6   4      236.95      233.69     27.55 o 
   2  -6   4      167.67      184.90     20.42 o 
   3  -6   4      118.42      141.96     18.29 o 
   4  -6   4       12.38       10.40      4.43 o 
   5  -6   4       44.68       49.63     10.89 o 
   6  -6   4       10.28        9.08      5.31 o 
   7  -6   4       58.75       68.47     10.97 o 
   8  -6   4        0.69        1.49      3.55 o 
   9  -6   4        3.19        2.16      3.80 o 
  10  -6   4       31.64       41.14     19.49 o 
  11  -6   4        1.08        0.66      2.20 o 
  12  -6   4        1.33        0.87      1.74 o 
  -9  -5   4       33.55       47.27     16.50 o 
  -8  -5   4        8.60        2.06      4.28 o 
  -7  -5   4        6.02        9.31      6.96 o 
  -6  -5   4       83.57       96.50     20.28 o 
  -5  -5   4      112.44       85.91     14.91 o 
  -4  -5   4       85.18       80.68     13.96 o 
  -3  -5   4      259.09      240.10     16.34 o 
  -2  -5   4       23.18       22.65      6.22 o 
  -1  -5   4      112.23       91.15      7.61 o 
   0  -5   4      416.34      380.86     20.03 o 
   1  -5   4       72.26       56.16      6.36 o 
   2  -5   4      606.43      620.81     40.66 o 
   3  -5   4      683.80      803.63     54.68 o 
   4  -5   4       73.54       66.56      7.39 o 
   5  -5   4      136.17      135.18     13.59 o 
   6  -5   4      152.77      201.40     15.40 o 
   7  -5   4       16.86       15.81      4.91 o 
   8  -5   4        1.18       -0.29      1.97 o 
   9  -5   4        2.27        1.78      3.96 o 
  10  -5   4        0.31        1.33      4.50 o 
  11  -5   4        6.17        7.64      5.15 o 
  12  -5   4        0.69       -0.34      2.18 o 
  13  -5   4        5.78       -0.32      4.76 o 
  -9  -4   4        5.32       12.37     21.57 o 
  -8  -4   4      231.92      204.11     55.92 o 
  -7  -4   4       18.03       11.83      4.40 o 
  -6  -4   4       54.61       55.26      8.59 o 
  -5  -4   4        9.23       14.29      4.69 o 
  -4  -4   4       90.03       80.50     14.03 o 
  -3  -4   4      553.04      537.61     18.35 o 
  -2  -4   4      118.85      141.00      7.89 o 
  -1  -4   4      286.09      242.22      8.88 o 
   0  -4   4        4.90        8.60      2.16 o 
   1  -4   4      168.02      147.11      5.71 o 
   2  -4   4       90.38       99.98      9.42 o 
   3  -4   4      260.62      245.15     12.39 o 
   4  -4   4      851.96      985.61     50.15 o 
   5  -4   4       12.26       12.69      3.68 o 
   6  -4   4      174.39      197.99     11.44 o 
   7  -4   4       91.09      124.27     13.70 o 
   8  -4   4       11.83       11.85      4.71 o 
   9  -4   4       95.09      134.52     20.34 o 
  10  -4   4        3.05        8.62      6.35 o 
  11  -4   4       27.00       32.23     16.42 o 
  12  -4   4        0.34        0.21      3.05 o 
  13  -4   4        0.13       -0.11      1.17 o 
 -10  -3   4       62.85       81.88     17.14 o 
  -9  -3   4        6.29        4.49      6.61 o 
  -8  -3   4       32.67       35.73      9.94 o 
  -7  -3   4      128.23      134.95     18.97 o 
  -6  -3   4        8.02        5.42      3.16 o 
  -5  -3   4      314.91      282.21     17.08 o 
  -4  -3   4       37.70       39.05      9.13 o 
  -3  -3   4      823.32      893.93     24.61 o 
  -2  -3   4       30.42       49.90      4.74 o 
  -1  -3   4       22.34       28.88      4.73 o 
   0  -3   4     1112.74     1150.59     34.76 o 
   1  -3   4        3.78        2.98      0.83 o 
   2  -3   4      126.87      113.35      5.44 o 
   3  -3   4      272.86      265.39     12.03 o 
   4  -3   4      450.49      536.68     16.20 o 
   5  -3   4      128.48      157.52      9.09 o 
   6  -3   4       43.94       61.39      6.22 o 
   7  -3   4      183.39      199.82     16.23 o 
   8  -3   4      139.34      157.71     19.02 o 
   9  -3   4      228.57      281.27     31.04 o 
  10  -3   4       17.49       30.07     11.57 o 
  11  -3   4        9.42        2.51      8.97 o 
  12  -3   4        6.62        3.09      4.67 o 
  13  -3   4        1.66       -0.13      2.51 o 
 -10  -2   4        3.58        2.37      3.92 o 
  -9  -2   4      122.51      152.88     18.39 o 
  -8  -2   4       21.06       22.58     12.40 o 
  -7  -2   4       10.12        7.70      4.18 o 
  -6  -2   4       35.03       34.90      5.66 o 
  -5  -2   4        3.70        6.43      3.85 o 
  -4  -2   4      153.27      144.93     18.64 o 
  -3  -2   4      208.05      221.66     11.42 o 
  -2  -2   4     2168.42     2474.60     64.95 o 
  -1  -2   4     1592.37     1650.60     37.39 o 
   0  -2   4      208.12      193.12      8.74 o 
   1  -2   4       11.60       14.13      2.49 o 
   2  -2   4      451.21      427.02     13.22 o 
   3  -2   4      978.54      920.27     42.09 o 
   4  -2   4       28.39       27.65      4.31 o 
   5  -2   4      174.04      197.73      9.61 o 
   6  -2   4        9.08       11.09      2.94 o 
   7  -2   4       47.01       51.59      4.98 o 
   8  -2   4      211.69      290.17     24.97 o 
   9  -2   4       27.15       40.75     10.57 o 
  10  -2   4      124.97      189.99     22.26 o 
  11  -2   4        7.44        3.72      6.53 o 
  12  -2   4       12.01        0.14      3.93 o 
  13  -2   4       11.12        3.33      4.65 o 
 -10  -1   4       12.95       16.23     11.38 o 
  -9  -1   4        9.95       15.50      8.37 o 
  -8  -1   4       58.85       37.47     30.94 o 
  -7  -1   4       58.59       58.89     15.73 o 
  -6  -1   4      313.98      286.49     30.42 o 
  -5  -1   4        4.23        5.21      2.87 o 
  -4  -1   4       29.73       36.58      4.14 o 
  -3  -1   4      559.67      639.95     18.28 o 
  -2  -1   4     1532.77     1665.71     41.16 o 
  -1  -1   4    12730.18    13400.03    408.97 o 
   0  -1   4      384.16      365.13      9.04 o 
   1  -1   4      219.89      198.22      6.67 o 
   2  -1   4       52.14       63.53      5.01 o 
   3  -1   4       46.38       39.39      3.31 o 
   4  -1   4      651.60      637.98     24.08 o 
   5  -1   4     2018.09     2579.33     68.24 o 
   6  -1   4     1545.52     1792.15     69.82 o 
   7  -1   4      644.83      831.07     29.35 o 
   8  -1   4      329.04      400.97     26.81 o 
   9  -1   4        3.43        8.94      6.56 o 
  10  -1   4       27.64       20.00      9.98 o 
  11  -1   4       11.27       20.89      8.35 o 
  12  -1   4        0.33       -0.99      3.48 o 
  13  -1   4        6.75        6.94      4.85 o 
  14  -1   4        3.79        6.98      9.20 o 
 -11   0   4        1.93        2.85      6.66 o 
 -10   0   4       32.42       31.13     19.99 o 
  -9   0   4        1.75        1.59      4.48 o 
  -8   0   4        5.24        3.04      5.67 o 
  -7   0   4      225.10      180.03     39.63 o 
  -6   0   4      139.34      151.39     16.50 o 
  -5   0   4      391.29      392.82     19.86 o 
  -4   0   4      422.22      456.35     46.46 o 
  -3   0   4      118.27      150.04     21.55 o 
  -2   0   4       44.09       45.22      2.46 o 
  -1   0   4      806.04      839.10     19.63 o 
   0   0   4     1750.16     1855.54     40.19 o 
   1   0   4     1432.08     1661.29     35.51 o 
   2   0   4      197.08      182.14      7.49 o 
   3   0   4      126.28      136.93      7.16 o 
   4   0   4       16.04       13.28      2.57 o 
   5   0   4     1200.97     1288.00     29.66 o 
   6   0   4      277.95      254.73     10.57 o 
   7   0   4      420.04      499.64     21.93 o 
   8   0   4        5.35        6.94      6.20 o 
   9   0   4      300.90      351.93     27.72 o 
  10   0   4        5.08        8.53      7.92 o 
  11   0   4      128.20      153.64     17.78 o 
  12   0   4       62.84       84.47     14.41 o 
  13   0   4        3.79        3.20      3.04 o 
  14   0   4       13.83       16.84      6.34 o 
 -11   1   4       27.59       37.43     15.54 o 
 -10   1   4        0.65        0.32     12.69 o 
  -9   1   4      108.58       94.65     51.10 o 
  -8   1   4       51.37       47.10     12.53 o 
  -7   1   4       96.23       90.55     18.16 o 
  -6   1   4       18.49       19.24      7.02 o 
  -5   1   4      194.59      204.43     17.96 o 
  -4   1   4      117.61       97.42      7.75 o 
  -3   1   4        5.27        6.20      2.70 o 
  -2   1   4     2789.01     2792.57     73.43 o 
  -1   1   4        4.59        6.75      2.04 o 
   0   1   4     2721.28     2904.24     66.49 o 
   1   1   4     1521.83     1509.89     30.74 o 
   2   1   4     3401.38     3294.97     68.66 o 
   3   1   4      364.05      331.69     11.26 o 
   4   1   4       57.15       71.57      4.52 o 
   5   1   4     2372.86     2645.27     58.27 o 
   6   1   4       89.65      112.10      6.50 o 
   7   1   4      241.21      231.50      8.86 o 
   8   1   4       91.11       91.69      5.95 o 
   9   1   4       69.23       91.89     14.11 o 
  10   1   4       35.77       48.44     10.95 o 
  11   1   4      104.25      104.84     13.76 o 
  12   1   4       33.10       27.36      7.20 o 
  13   1   4        4.04        4.34      7.45 o 
  14   1   4        0.13        0.25      2.97 o 
 -11   2   4       11.46       24.74     13.96 o 
 -10   2   4        0.48        0.00      9.51 o 
  -9   2   4       26.40        0.00      6.66 o 
  -8   2   4        4.13        3.27      3.37 o 
  -7   2   4       25.23       27.95      9.89 o 
  -6   2   4       54.01       70.51     10.22 o 
  -5   2   4        2.75        2.41      1.62 o 
  -4   2   4      818.00      755.98     21.27 o 
  -3   2   4       16.75       16.85      1.83 o 
  -2   2   4     1276.85     1373.72     31.89 o 
  -1   2   4      276.61      293.99      7.85 o 
   0   2   4       60.19       66.51      3.57 o 
   1   2   4     3238.68     3109.31     64.91 o 
   2   2   4       12.23        7.24      2.33 o 
   3   2   4       10.09       16.36      1.69 o 
   4   2   4      325.95      454.56     14.34 o 
   5   2   4        8.40        6.15      2.91 o 
   6   2   4     2296.46     2763.32     77.03 o 
   7   2   4      437.53      530.61     18.25 o 
   8   2   4       45.12       49.30      7.26 o 
   9   2   4       22.08       30.05      5.31 o 
  10   2   4      250.96      281.97     24.57 o 
  11   2   4       68.84       77.07     13.40 o 
  12   2   4       10.20        6.84      7.49 o 
  13   2   4       50.29       50.54     23.32 o 
 -11   3   4        0.35       -0.32      4.76 o 
 -10   3   4        0.83        0.00     10.78 o 
  -9   3   4       15.50        2.88      4.66 o 
  -8   3   4      135.87      157.92     60.95 o 
  -7   3   4        6.35        8.26      5.36 o 
  -6   3   4      270.74      256.26     29.49 o 
  -5   3   4      482.53      532.82     19.93 o 
  -4   3   4      257.91      301.82     12.13 o 
  -3   3   4      446.77      483.31     19.17 o 
  -2   3   4        4.58        4.07      2.91 o 
  -1   3   4       90.69       90.60      6.48 o 
   0   3   4     1914.33     1884.63     42.35 o 
   1   3   4     2443.04     2355.46     47.52 o 
   2   3   4      790.58      829.42     16.64 o 
   3   3   4      626.27      700.22     17.69 o 
   4   3   4     1705.45     1889.38     44.78 o 
   5   3   4       46.02       61.67      6.16 o 
   6   3   4        4.89        5.36      3.20 o 
   7   3   4        5.55        7.48      2.97 o 
   8   3   4      101.12       81.42     13.31 o 
   9   3   4      771.11      763.19     50.91 o 
  10   3   4       23.96       26.08      5.20 o 
  11   3   4       12.80       10.31      7.97 o 
  12   3   4       27.82       31.22     13.46 o 
  13   3   4        0.39       -1.21      3.69 o 
 -11   4   4       11.93       -0.32      4.76 o 
 -10   4   4        3.27       -0.32      5.71 o 
  -9   4   4       26.66       33.34     24.90 o 
  -8   4   4        1.96        3.22      5.63 o 
  -7   4   4       78.89       78.13     17.22 o 
  -6   4   4        2.55        0.51      1.72 o 
  -5   4   4      272.25      254.97     16.89 o 
  -4   4   4      384.91      420.36     15.02 o 
  -3   4   4      261.75      241.60     11.62 o 
  -2   4   4      495.03      553.81     17.92 o 
  -1   4   4       50.29       50.17     11.85 o 
   0   4   4      204.25      217.09      8.91 o 
   1   4   4      988.62     1233.24     30.92 o 
   2   4   4      440.37      487.26     10.94 o 
   3   4   4      568.04      574.73     13.53 o 
   4   4   4      563.86      613.96     18.53 o 
   5   4   4     1907.48     2106.51     52.08 o 
   6   4   4      157.99      163.82      7.48 o 
   7   4   4       13.96       11.48      3.20 o 
   8   4   4       27.53       30.93      6.00 o 
   9   4   4       11.52        8.74      3.48 o 
  10   4   4       41.20       42.01      7.69 o 
  11   4   4      100.59       80.53     14.23 o 
  12   4   4       27.83       27.61     13.01 o 
  13   4   4        1.42       -0.12      1.78 o 
 -11   5   4        8.85       -0.32      6.34 o 
 -10   5   4        4.97        0.85      2.84 o 
  -9   5   4       36.94       21.24      6.87 o 
  -8   5   4       67.94       69.02     13.05 o 
  -7   5   4       27.45       33.40      8.43 o 
  -6   5   4      180.13      196.44     16.85 o 
  -5   5   4      224.03      240.31     16.33 o 
  -4   5   4       56.85       50.77      5.44 o 
  -3   5   4      263.72      279.00     13.86 o 
  -2   5   4     1905.33     2033.33     79.53 o 
  -1   5   4      427.79      462.73     15.06 o 
   0   5   4      228.82      248.41      6.39 o 
   1   5   4     1611.40     1730.63     52.78 o 
   2   5   4      587.50      578.21     20.38 o 
   3   5   4       54.46       72.42      4.77 o 
   4   5   4       32.43       43.80      4.01 o 
   5   5   4      166.65      169.72     14.43 o 
   6   5   4     1111.89     1136.29     47.65 o 
   7   5   4        3.63        3.41      1.60 o 
   8   5   4      140.40      112.27     24.15 o 
   9   5   4      336.21      420.84     44.44 o 
  10   5   4       65.07       71.59     16.83 o 
  11   5   4       16.19       16.49      8.69 o 
  12   5   4        7.33       13.81      6.73 o 
  13   5   4       22.07        7.93      9.52 o 
 -10   6   4        5.37        0.49      1.85 o 
  -9   6   4       57.21       54.03      8.39 o 
  -8   6   4        1.05        1.31      5.90 o 
  -7   6   4       26.41       23.83      7.61 o 
  -6   6   4      182.68      231.25     17.87 o 
  -5   6   4       52.09       23.29     15.53 o 
  -4   6   4       13.44       10.43      4.24 o 
  -3   6   4       16.86       19.32      2.73 o 
  -2   6   4      108.45      120.86     10.17 o 
  -1   6   4     2237.38     2373.69     94.85 o 
   0   6   4      142.56      141.88      7.94 o 
   1   6   4       61.87       34.81      3.59 o 
   2   6   4       28.64       25.80      3.54 o 
   3   6   4      379.10      415.44     25.00 o 
   4   6   4     1140.69     1208.57     36.02 o 
   5   6   4       25.81       32.95      5.41 o 
   6   6   4       10.52        6.14      3.37 o 
   7   6   4      194.98      175.78     27.01 o 
   8   6   4        3.16        5.19      9.79 o 
   9   6   4      712.06      865.52     61.65 o 
  10   6   4      187.07      256.26     33.97 o 
  11   6   4      131.14      174.98     22.42 o 
  12   6   4       21.06       31.53     16.50 o 
 -10   7   4       13.93        8.80      4.28 o 
  -9   7   4        0.36        2.14      2.86 o 
  -8   7   4        0.73        0.99      3.05 o 
  -7   7   4        5.31        5.98      6.68 o 
  -6   7   4        5.93        7.91      4.19 o 
  -5   7   4      208.57      258.88     28.54 o 
  -4   7   4       12.33        9.83      8.49 o 
  -3   7   4        7.41       10.81      7.94 o 
  -2   7   4      199.34      237.24     16.93 o 
  -1   7   4      404.39      386.12     36.87 o 
   0   7   4     1246.20     1343.28     48.24 o 
   1   7   4       45.45       45.55      2.99 o 
   2   7   4      803.78      819.54     34.04 o 
   3   7   4       90.00       87.59      6.57 o 
   4   7   4        4.83        5.27      2.82 o 
   5   7   4       40.64       37.55      5.32 o 
   6   7   4       10.14       12.14      8.35 o 
   7   7   4      174.64      183.72     23.23 o 
   8   7   4       39.79       39.97     14.58 o 
   9   7   4       38.89       52.25     16.23 o 
  10   7   4       43.28       58.28     19.24 o 
  11   7   4       75.30       99.41     21.83 o 
  12   7   4       13.29       11.62      8.18 o 
 -10   8   4        5.56        3.17      3.36 o 
  -9   8   4       13.56        4.60      6.50 o 
  -8   8   4        1.18        0.32      4.26 o 
  -7   8   4        9.17        6.26      9.31 o 
  -6   8   4       69.71       69.03     18.46 o 
  -5   8   4      136.53      177.96     31.20 o 
  -4   8   4       84.89       88.05     22.27 o 
  -3   8   4      157.47      173.02     26.08 o 
  -2   8   4      248.73      262.25     37.75 o 
  -1   8   4      240.36      236.13     18.50 o 
   0   8   4      206.11      243.95     16.56 o 
   1   8   4       38.85       39.08      3.77 o 
   2   8   4       80.65       72.78      4.02 o 
   3   8   4      477.36      520.47     18.96 o 
   4   8   4       11.62       12.94      3.98 o 
   5   8   4      392.80      414.13     35.15 o 
   6   8   4      193.14      223.95     23.65 o 
   7   8   4      536.90      521.83     42.07 o 
   8   8   4      162.80      216.32     27.94 o 
   9   8   4       65.70       75.47     18.61 o 
  10   8   4       30.63       58.57     19.13 o 
  11   8   4        5.78        3.66      6.27 o 
  -9   9   4        3.37        7.93      8.25 o 
  -8   9   4        0.25       -0.16      7.29 o 
  -7   9   4        0.78        1.61      7.06 o 
  -6   9   4       52.16       25.91     28.56 o 
  -5   9   4       38.90       55.12     18.01 o 
  -4   9   4      168.87      210.02     34.00 o 
  -3   9   4      182.94      211.55     25.33 o 
  -2   9   4       17.19       18.90      9.16 o 
  -1   9   4      314.96      313.98     36.59 o 
   0   9   4        3.15        4.51      4.24 o 
   1   9   4      134.95      110.29      6.53 o 
   2   9   4        3.88        2.35      2.06 o 
   3   9   4     1008.97      939.67     35.72 o 
   4   9   4      157.78      164.58     14.33 o 
   5   9   4       14.70       13.27      9.67 o 
   6   9   4      122.21      139.58     18.89 o 
   7   9   4       19.93       22.96     11.42 o 
   8   9   4       15.55       19.33     11.51 o 
   9   9   4        8.44        8.93      8.94 o 
  10   9   4       30.40       20.21     18.58 o 
  11   9   4       55.01       70.75     13.23 o 
  -9  10   4        1.75        3.71      6.00 o 
  -8  10   4        1.73        1.33      6.89 o 
  -7  10   4        0.74       -0.32      5.16 o 
  -6  10   4      100.77      167.38     34.93 o 
  -5  10   4       49.19       77.22     24.89 o 
  -4  10   4       58.65       65.64     21.58 o 
  -3  10   4        4.03        6.20     14.23 o 
  -2  10   4       15.63        8.61      7.27 o 
  -1  10   4       15.92       21.84      7.84 o 
   0  10   4        2.61        0.40      3.30 o 
   1  10   4       35.53       23.81      7.14 o 
   2  10   4      456.03      464.49     24.41 o 
   3  10   4       23.69       20.16      4.93 o 
   4  10   4      569.69      586.11     38.50 o 
   5  10   4      412.21      473.98     36.46 o 
   6  10   4       51.97       54.38     14.87 o 
   7  10   4       15.80       22.84     28.55 o 
   8  10   4       53.66       73.41     19.18 o 
   9  10   4      207.70      269.88     27.43 o 
  10  10   4        1.34        7.34      6.68 o 
  -8  11   4        3.63        4.57      6.89 o 
  -7  11   4       29.86       62.38     22.05 o 
  -6  11   4        0.87        1.88      7.06 o 
  -5  11   4       13.51       15.37     15.54 o 
  -4  11   4       95.91      122.65     21.59 o 
  -3  11   4       68.60       87.43     16.62 o 
  -2  11   4       36.72       14.51     10.14 o 
  -1  11   4       36.03       29.71      9.59 o 
   0  11   4       60.07       63.07     13.64 o 
   3  11   4      181.75      134.96     16.20 o 
   4  11   4      139.44      112.95     13.88 o 
   5  11   4       29.83       33.20      8.22 o 
   6  11   4       13.91        8.88      6.68 o 
   7  11   4        2.88        3.75      5.91 o 
   8  11   4       35.04       45.62     11.47 o 
   9  11   4       43.22       47.05     13.91 o 
  -7  12   4        6.50       15.77      8.39 o 
  -6  12   4       16.86        8.95     12.85 o 
  -5  12   4        2.56        0.55      6.32 o 
  -4  12   4       22.83        7.04     10.15 o 
  -3  12   4        0.35        0.90      3.71 o 
  -2  12   4        5.05        2.85      4.33 o 
  -1  12   4        6.73        4.65      3.96 o 
   0  12   4       78.63       45.38     15.23 o 
   4  12   4       41.83       29.82     13.64 o 
   5  12   4       33.07       28.42      6.23 o 
   6  12   4       57.33       30.68     16.02 o 
   7  12   4        3.33       -1.23      3.47 o 
   8  12   4      109.25      145.75     15.56 o 
  -6  13   4       14.13       39.71      9.66 o 
  -5  13   4        0.15       -3.02      5.39 o 
  -4  13   4        3.29        4.03      5.55 o 
  -3  13   4        4.78        4.94      5.24 o 
  -2  13   4        3.14       -0.16      2.74 o 
  -1  13   4       29.53       23.79      8.25 o 
   6  13   4        2.15        1.59      3.17 o 
  -4  14   4        0.20        3.17      6.03 o 
  -3  14   4        1.00        1.27      4.44 o 
  -2  14   4        0.96        3.17      4.44 o 
  -1  14   4        2.44        0.00      2.85 o 
  -1 -11   5       15.60       12.37      9.83 o 
   0 -11   5      168.66      218.36     21.53 o 
   1 -11   5        2.08        0.86      3.98 o 
   2 -11   5       14.01       19.72      9.83 o 
   3 -11   5       17.26       40.21     19.51 o 
   4 -11   5        0.58       -1.02      5.71 o 
   5 -11   5        0.59        3.38      4.56 o 
   6 -11   5       11.33        6.63      8.25 o 
  -3 -10   5       14.95        5.71      7.93 o 
  -2 -10   5       36.10       58.06     17.45 o 
  -1 -10   5       26.48       39.32      9.45 o 
   0 -10   5        1.66        1.06      6.28 o 
   1 -10   5      182.23      249.17     31.16 o 
   2 -10   5        6.84        7.27      8.04 o 
   3 -10   5       10.45        6.76      8.07 o 
   4 -10   5       58.37       83.11     17.29 o 
   5 -10   5        0.77        1.15      7.01 o 
   6 -10   5        3.24       11.30     10.06 o 
   7 -10   5        8.95       16.14     15.07 o 
   8 -10   5        4.36        7.88      7.45 o 
  -4  -9   5        1.42        2.22     11.74 o 
  -3  -9   5      132.03      179.38     28.26 o 
  -2  -9   5        1.29        1.63      3.81 o 
  -1  -9   5       55.82       49.40     32.68 o 
   0  -9   5        1.61        4.55      8.79 o 
   1  -9   5       51.03       65.75     16.04 o 
   2  -9   5       21.04       12.85     10.38 o 
   3  -9   5        0.53       -2.12      9.15 o 
   4  -9   5       30.10       64.09     16.46 o 
   5  -9   5        5.71       10.26      8.92 o 
   6  -9   5        4.08        4.32      6.86 o 
   7  -9   5       15.30       18.55     13.96 o 
   8  -9   5        3.07        1.48      3.88 o 
   9  -9   5        3.82        3.72      3.65 o 
  -6  -8   5       19.42       46.21     35.69 o 
  -5  -8   5       40.37       36.77     17.45 o 
  -4  -8   5       72.21       56.68     23.17 o 
  -3  -8   5        7.78        6.11      8.98 o 
  -2  -8   5      218.18      207.88     21.05 o 
  -1  -8   5       73.26       65.42     17.14 o 
   0  -8   5       36.62       34.15     12.89 o 
   1  -8   5      113.64       81.10     58.88 o 
   2  -8   5       71.10       83.67     18.57 o 
   3  -8   5       20.14       35.64     14.22 o 
   4  -8   5        3.26       -0.56      7.15 o 
   5  -8   5        1.15        1.05      9.75 o 
   6  -8   5        2.04        2.93      6.27 o 
   7  -8   5       84.38      112.46     18.72 o 
   8  -8   5        0.21        0.79      3.11 o 
   9  -8   5        0.43        2.76      3.04 o 
  10  -8   5        1.97        0.73      1.60 o 
  -7  -7   5       67.57       67.92     14.60 o 
  -6  -7   5       33.10       34.64      8.36 o 
  -5  -7   5        1.57        2.69      8.18 o 
  -4  -7   5      249.20      225.14     30.00 o 
  -3  -7   5       16.24       10.09      5.44 o 
  -2  -7   5       30.30       24.13      9.76 o 
  -1  -7   5       15.80       17.31      9.93 o 
   0  -7   5       22.57       21.90     11.33 o 
   1  -7   5      137.78      122.18     20.07 o 
   2  -7   5       10.26       12.44      9.89 o 
   3  -7   5      256.53      331.07     52.75 o 
   4  -7   5       20.86       26.94     11.86 o 
   5  -7   5        1.31        2.06      6.06 o 
   6  -7   5       22.26       34.08     12.21 o 
   7  -7   5        0.42        1.28      2.82 o 
   8  -7   5       36.40       37.34      8.11 o 
   9  -7   5       14.07       12.91      5.26 o 
  10  -7   5        1.98        1.37      4.54 o 
  11  -7   5        3.50        6.60      8.72 o 
  -7  -6   5       71.46       70.90     13.80 o 
  -6  -6   5       65.18       85.73     12.72 o 
  -5  -6   5       51.35       40.27     13.62 o 
  -4  -6   5      164.43      156.45     13.09 o 
  -3  -6   5       60.51       59.40     10.66 o 
  -2  -6   5      235.83      217.19     23.22 o 
  -1  -6   5      542.37      494.71     55.24 o 
   0  -6   5        4.07        4.88      8.93 o 
   1  -6   5      694.18      708.32     47.75 o 
   2  -6   5      307.75      372.14     38.57 o 
   3  -6   5       54.12       52.44     15.86 o 
   4  -6   5       53.73       66.46     14.69 o 
   5  -6   5        2.14        0.95      6.21 o 
   6  -6   5      136.89      135.48     25.16 o 
   7  -6   5      152.63      156.10     14.30 o 
   8  -6   5       18.07       12.60      4.40 o 
   9  -6   5       37.31       43.25      9.37 o 
  10  -6   5        6.05        2.80      3.45 o 
  11  -6   5        5.77        1.32      2.67 o 
  12  -6   5        0.57        1.93      2.19 o 
  -7  -5   5      151.26      156.47     22.86 o 
  -6  -5   5       78.41       88.29     12.88 o 
  -5  -5   5      397.28      364.63     59.56 o 
  -4  -5   5       44.51       37.32      8.92 o 
  -3  -5   5      181.76      175.52     14.66 o 
  -2  -5   5       32.98       40.87      9.39 o 
  -1  -5   5      100.39       90.37      9.40 o 
   0  -5   5       89.42       64.43      9.81 o 
   1  -5   5      374.40      316.47     26.72 o 
   2  -5   5      455.40      386.41     32.89 o 
   3  -5   5       39.66       36.68      7.83 o 
   4  -5   5      112.28      104.89     18.67 o 
   5  -5   5        2.09        2.11      2.45 o 
   6  -5   5       54.65       51.57      6.29 o 
   7  -5   5       69.84       79.66     13.65 o 
   8  -5   5        7.47       10.06      5.40 o 
   9  -5   5       19.31       26.50     11.21 o 
  10  -5   5        4.39        0.13      3.74 o 
  11  -5   5        2.72        0.03      3.84 o 
  12  -5   5       13.86       19.71     14.36 o 
  13  -5   5        0.12        0.00      5.39 o 
  -9  -4   5       60.68       80.29     18.72 o 
  -8  -4   5       35.81       39.97     17.77 o 
  -7  -4   5       67.64       70.31      9.58 o 
  -6  -4   5       93.03       98.60     14.78 o 
  -5  -4   5        6.61        3.60      3.49 o 
  -4  -4   5        8.87        7.39      3.79 o 
  -3  -4   5       13.41       15.29      4.34 o 
  -2  -4   5      199.12      185.14     14.45 o 
  -1  -4   5       25.33       27.92      3.72 o 
   0  -4   5      382.27      329.65     16.18 o 
   1  -4   5      590.49      598.92     26.97 o 
   2  -4   5       27.35       37.95      4.71 o 
   3  -4   5      135.36      149.11     10.15 o 
   4  -4   5       11.66       11.38      2.81 o 
   5  -4   5      446.14      546.05     34.38 o 
   6  -4   5       51.91       99.65     19.84 o 
   7  -4   5        1.93        0.49      3.04 o 
   8  -4   5      178.45      228.14     19.95 o 
   9  -4   5        4.26        2.60      4.97 o 
  10  -4   5       12.64       16.41      8.32 o 
  11  -4   5        5.99        2.59      5.61 o 
  12  -4   5       10.64        4.05      6.97 o 
  13  -4   5        7.94       -0.14      2.09 o 
  -9  -3   5       71.16       64.70     19.52 o 
  -8  -3   5       34.51       37.95      9.22 o 
  -7  -3   5       17.03       20.49      9.84 o 
  -6  -3   5       62.80       60.37      6.56 o 
  -5  -3   5      140.35      133.06     10.58 o 
  -4  -3   5      188.82      164.79     17.44 o 
  -3  -3   5      133.05      123.21      9.62 o 
  -2  -3   5       22.25       25.14      4.49 o 
  -1  -3   5     1803.02     1878.92     68.54 o 
   0  -3   5      285.06      314.16     11.94 o 
   1  -3   5       35.66       27.31      3.40 o 
   2  -3   5      208.27      191.42     12.58 o 
   3  -3   5      178.23      160.95     10.82 o 
   4  -3   5       54.68       51.29      4.60 o 
   5  -3   5       89.53      101.07      7.88 o 
   6  -3   5      346.06      428.45     19.76 o 
   7  -3   5      179.54      207.44     13.11 o 
   8  -3   5      325.75      474.97     34.53 o 
   9  -3   5       99.10      148.45     20.23 o 
  10  -3   5        5.07        5.22      7.31 o 
  11  -3   5        4.91        4.19      6.86 o 
  12  -3   5        0.31       -1.34      4.29 o 
  13  -3   5        4.22        0.72      5.57 o 
  -9  -2   5        7.45        6.33      5.64 o 
  -8  -2   5        3.50        4.90      6.46 o 
  -7  -2   5       63.62       57.32     15.51 o 
  -6  -2   5       36.55       78.53     38.92 o 
  -5  -2   5        4.77        3.54      4.54 o 
  -4  -2   5        2.98        5.40      3.66 o 
  -3  -2   5      954.00     1034.96     29.90 o 
  -2  -2   5     1295.58     1441.37     39.02 o 
  -1  -2   5     3354.32     3917.72     99.75 o 
   0  -2   5      493.17      501.35     15.37 o 
   1  -2   5     1278.14     1332.27     50.96 o 
   2  -2   5      220.63      178.99      7.60 o 
   3  -2   5        6.53        4.91      1.58 o 
   4  -2   5      231.10      213.76      9.29 o 
   5  -2   5       22.11       32.74      5.16 o 
   6  -2   5      170.55      184.04     11.23 o 
   7  -2   5      407.04      440.95     53.87 o 
   8  -2   5       13.99       10.74      7.72 o 
   9  -2   5      114.28      185.56     22.50 o 
  10  -2   5        7.70        8.58      8.24 o 
  11  -2   5        9.74        3.52      6.24 o 
  12  -2   5        7.32        4.03      6.32 o 
  13  -2   5        0.58        0.38      3.69 o 
 -10  -1   5       69.96       66.05     19.84 o 
  -9  -1   5        2.00        2.62      5.03 o 
  -8  -1   5        7.47        7.50     11.42 o 
  -7  -1   5       11.13        9.49      5.03 o 
  -6  -1   5        8.69        7.19      6.88 o 
  -5  -1   5      173.03      159.36     15.29 o 
  -4  -1   5        8.85        7.17      3.16 o 
  -3  -1   5       19.36       24.38      4.62 o 
  -2  -1   5     8344.82     9125.15    286.06 o 
  -1  -1   5     5578.68     6217.10    171.46 o 
   0  -1   5      857.47      839.83     22.43 o 
   1  -1   5      204.50      219.61      8.03 o 
   2  -1   5     1486.81     1545.74     44.30 o 
   3  -1   5      303.93      289.06     11.33 o 
   4  -1   5      481.35      542.21     24.53 o 
   5  -1   5      157.13      183.54      8.52 o 
   6  -1   5       89.85       86.97      6.63 o 
   7  -1   5       55.02       74.94      9.31 o 
   8  -1   5      312.10      463.47     34.17 o 
   9  -1   5        8.87       12.17      8.59 o 
  10  -1   5        5.06       -1.85      5.98 o 
  11  -1   5        2.34        1.96      5.76 o 
  12  -1   5        7.02        9.13      6.73 o 
  13  -1   5        0.75       -0.02      3.15 o 
  14  -1   5        0.26        0.81      3.00 o 
 -10   0   5       35.41       25.31     14.75 o 
  -9   0   5       72.75       92.79     35.22 o 
  -8   0   5       20.68       10.26      5.04 o 
  -7   0   5       73.23       66.37     13.83 o 
  -6   0   5        5.14        1.37      4.96 o 
  -5   0   5       39.57       47.96      9.71 o 
  -4   0   5      690.25      826.34    123.66 o 
  -3   0   5      308.67      321.17     11.16 o 
  -2   0   5      197.41      155.30      6.40 o 
  -1   0   5      201.66      147.70      4.87 o 
   0   0   5      295.84      308.63      9.77 o 
   1   0   5      411.27      350.88      9.80 o 
   2   0   5      701.81      754.03     19.57 o 
   3   0   5      950.48      970.89     25.57 o 
   4   0   5      147.51      148.53      8.76 o 
   5   0   5      170.43      142.46      9.93 o 
   6   0   5      537.10      661.47     23.49 o 
   7   0   5      108.87      173.66     22.69 o 
   8   0   5      228.45      344.70     24.93 o 
   9   0   5        6.97        8.99      8.25 o 
  10   0   5        1.85       -1.03      4.67 o 
  11   0   5       11.32       22.65     11.09 o 
  12   0   5        2.17        1.43      5.82 o 
  13   0   5        5.92        7.97      5.05 o 
  14   0   5        1.65        2.49      3.93 o 
 -10   1   5        9.67        5.05      7.30 o 
  -9   1   5        0.80        3.49      4.11 o 
  -8   1   5        7.66        9.11      4.61 o 
  -7   1   5        1.06       -0.35      4.31 o 
  -6   1   5      279.28      307.34     22.70 o 
  -5   1   5        4.84        4.37      5.85 o 
  -4   1   5      386.09      481.86     48.90 o 
  -3   1   5      169.98      156.80     13.01 o 
  -2   1   5        5.42        6.29      1.44 o 
  -1   1   5      180.09      210.96      7.77 o 
   0   1   5      300.74      380.45     11.24 o 
   1   1   5     1479.53     1576.78     38.86 o 
   2   1   5      679.47      686.94     16.75 o 
   3   1   5       56.10       53.62      4.21 o 
   4   1   5     1344.31     1386.05     29.65 o 
   5   1   5      491.39      495.34     21.95 o 
   6   1   5      649.59      648.19     27.05 o 
   7   1   5      407.11      391.82     23.89 o 
   8   1   5       79.92       83.47     13.36 o 
   9   1   5       12.37       18.24      7.74 o 
  10   1   5        0.83       -1.26      4.06 o 
  11   1   5      109.50      141.72     18.01 o 
  12   1   5       60.33       55.50     12.86 o 
  13   1   5        5.07        2.13      3.24 o 
  14   1   5       17.45       24.97     19.98 o 
 -10   2   5        1.91        0.63     12.69 o 
  -9   2   5        2.15       -0.26      1.63 o 
  -8   2   5      120.77       57.07     17.22 o 
  -7   2   5        3.65        8.57      8.07 o 
  -6   2   5        3.30        3.34      4.91 o 
  -5   2   5       25.25       17.81      7.04 o 
  -4   2   5      213.18      195.17     15.59 o 
  -3   2   5      231.23      215.64     12.01 o 
  -2   2   5      551.24      586.65     15.91 o 
  -1   2   5      385.97      437.81     10.18 o 
   0   2   5       75.99       55.32      3.48 o 
   1   2   5     1997.02     2144.75     46.57 o 
   2   2   5     4683.92     4552.53    107.62 o 
   3   2   5     1652.87     1805.75     37.58 o 
   4   2   5       87.14       66.12      3.15 o 
   5   2   5     5233.14     5951.68    175.60 o 
   6   2   5      445.78      435.23     16.51 o 
   7   2   5     1590.28     1856.10     48.85 o 
   8   2   5      143.76      144.98      8.87 o 
   9   2   5      181.95      193.29     17.72 o 
  10   2   5        2.65        8.33      8.83 o 
  11   2   5       12.35       13.66      6.56 o 
  12   2   5       89.72       96.24     20.70 o 
  13   2   5        0.94       -0.15      1.77 o 
  14   2   5        3.59        3.00      4.85 o 
 -10   3   5       16.99       -0.63     12.37 o 
  -9   3   5       21.66        5.24      5.49 o 
  -8   3   5       88.04       77.31     21.74 o 
  -7   3   5      181.66      137.29     42.09 o 
  -6   3   5       14.82       14.34      6.84 o 
  -5   3   5      215.06      188.99     14.27 o 
  -4   3   5      815.83      907.74     45.52 o 
  -3   3   5       72.07       68.65      6.12 o 
  -2   3   5     1822.62     1864.64     67.01 o 
  -1   3   5      258.30      218.59      9.36 o 
   0   3   5     2848.66     3101.62     75.91 o 
   1   3   5       17.50       22.12      1.69 o 
   2   3   5      154.98      153.60      5.64 o 
   3   3   5      462.85      377.84      9.55 o 
   4   3   5     2969.19     3457.94     90.28 o 
   5   3   5       15.51       11.59      3.62 o 
   6   3   5       52.47       45.17      5.06 o 
   7   3   5      190.39      178.52     10.53 o 
   8   3   5      114.65      109.00      8.51 o 
   9   3   5       31.18       38.44      6.80 o 
  10   3   5        2.00        2.95      3.67 o 
  11   3   5       90.45       77.02     11.32 o 
  12   3   5        1.15       -0.98      6.01 o 
  13   3   5       58.50       56.78     13.18 o 
  14   3   5        0.21        0.95      4.44 o 
 -10   4   5        4.46        0.47      1.81 o 
  -9   4   5       23.86        7.47      6.40 o 
  -8   4   5        7.37        4.64      6.98 o 
  -7   4   5        5.64        5.11      7.36 o 
  -6   4   5       27.86       24.75      5.39 o 
  -5   4   5       40.09       36.19      5.64 o 
  -4   4   5      156.43      142.06      8.72 o 
  -3   4   5        3.86        4.16      4.77 o 
  -2   4   5      769.86      852.52     25.29 o 
  -1   4   5       16.32       17.77      3.73 o 
   0   4   5       32.45       44.22      4.79 o 
   1   4   5      577.11      513.57     13.90 o 
   2   4   5       89.95       76.58      3.94 o 
   3   4   5      221.65      157.12      6.42 o 
   4   4   5     2317.12     2491.16     71.55 o 
   5   4   5      277.21      311.55     11.04 o 
   6   4   5      782.13      742.93     24.55 o 
   7   4   5      575.36      606.95     26.00 o 
   8   4   5      127.88      126.81      9.93 o 
   9   4   5      154.98      120.76     10.95 o 
  10   4   5       42.63       44.79      7.07 o 
  11   4   5       24.64       16.42      8.05 o 
  12   4   5        7.84        4.77      4.59 o 
  13   4   5       34.33       10.08      4.92 o 
 -10   5   5       58.15       65.17     44.58 o 
  -9   5   5       10.59        1.84      8.21 o 
  -8   5   5       54.87       60.47     23.32 o 
  -7   5   5        3.32        1.27      3.95 o 
  -6   5   5       41.98       30.14     13.46 o 
  -5   5   5      194.08      195.98     14.83 o 
  -4   5   5       38.91       40.59      5.04 o 
  -3   5   5      930.48      915.40     30.68 o 
  -2   5   5       18.99       18.13      4.08 o 
  -1   5   5      111.22      114.06      6.81 o 
   0   5   5      716.09      692.12     19.61 o 
   1   5   5      120.73      119.46      5.48 o 
   2   5   5       39.73       45.03      2.39 o 
   3   5   5      267.46      251.13     14.78 o 
   4   5   5      381.14      327.70     22.07 o 
   5   5   5       78.72       71.43      7.35 o 
   6   5   5      146.97      146.65     11.84 o 
   7   5   5      133.58      116.76     11.99 o 
   8   5   5      100.10       75.75     11.09 o 
   9   5   5       40.15       33.67      8.98 o 
  10   5   5        1.59        4.04      6.15 o 
  11   5   5       86.25      115.50     22.63 o 
  12   5   5       16.70       15.11      6.45 o 
  13   5   5        1.74       -0.63      6.03 o 
 -10   6   5       43.15       40.63     19.51 o 
  -9   6   5        7.43        5.76      5.59 o 
  -8   6   5        1.34        1.38      4.01 o 
  -7   6   5      109.00      129.27     13.80 o 
  -6   6   5        3.50        1.56      3.99 o 
  -5   6   5      207.68      224.60     16.62 o 
  -4   6   5       36.90       35.30      5.77 o 
  -3   6   5       41.52       45.21      5.46 o 
  -2   6   5      260.15      256.49     16.04 o 
  -1   6   5       41.06       31.65      3.85 o 
   0   6   5      723.08      614.61     32.48 o 
   1   6   5      115.89      120.13      8.55 o 
   2   6   5      239.28      271.08     20.15 o 
   3   6   5      670.01      692.79     38.00 o 
   4   6   5       58.92       73.45      6.24 o 
   5   6   5      252.32      234.16     12.43 o 
   6   6   5      202.98      220.02     15.00 o 
   7   6   5       91.22       90.33     11.32 o 
   8   6   5      296.65      360.11     32.03 o 
   9   6   5        1.91        7.43      8.49 o 
  10   6   5       58.12       97.02     18.28 o 
  11   6   5       55.58       75.91     20.18 o 
  12   6   5       10.21       14.32      7.57 o 
  13   6   5        9.26        5.08      8.56 o 
 -10   7   5        0.08       -1.90      3.49 o 
  -9   7   5       13.54       12.86      8.88 o 
  -8   7   5       22.69       14.29      6.06 o 
  -7   7   5        2.20        1.43      3.33 o 
  -6   7   5       38.63       37.87      7.19 o 
  -5   7   5       48.76       39.75      6.59 o 
  -4   7   5      204.97      216.85     24.92 o 
  -3   7   5       71.56       59.36     16.96 o 
  -2   7   5      332.72      347.99     21.24 o 
  -1   7   5        8.29        6.91      3.24 o 
   0   7   5      180.50      184.32     11.24 o 
   1   7   5     1587.26     1638.47    104.72 o 
   2   7   5      456.96      406.50     32.11 o 
   3   7   5      565.15      565.05     31.55 o 
   4   7   5      193.85      207.82     11.47 o 
   5   7   5      324.59      319.93     14.09 o 
   6   7   5      204.80      197.15     15.97 o 
   7   7   5       46.42       41.36     12.76 o 
   8   7   5      118.78      165.85     22.72 o 
   9   7   5       11.18       11.44      9.98 o 
  10   7   5       17.36       34.66     16.14 o 
  11   7   5       70.06       91.45     17.12 o 
  12   7   5        8.73       14.53      8.53 o 
  -9   8   5        2.20        5.74      5.57 o 
  -8   8   5       10.18        3.91      8.57 o 
  -7   8   5        2.41       -1.65      6.32 o 
  -6   8   5        4.74        4.94      9.78 o 
  -5   8   5        8.60        5.49      8.67 o 
  -4   8   5      271.00      334.04     45.92 o 
  -3   8   5      128.44      163.71     21.52 o 
  -2   8   5       11.90        6.66      6.84 o 
  -1   8   5     1122.33     1299.86     63.02 o 
   0   8   5       11.41       20.20      4.93 o 
   1   8   5      184.45      166.18     13.66 o 
   2   8   5      125.13      139.13     15.26 o 
   3   8   5      356.01      425.09     24.15 o 
   4   8   5      464.81      451.09     17.49 o 
   5   8   5        4.25        4.35      2.95 o 
   6   8   5       90.01       80.88     13.91 o 
   7   8   5        4.47       -1.06      6.82 o 
   8   8   5      110.19      133.85     21.41 o 
   9   8   5        3.02        6.85      8.81 o 
  10   8   5        0.88        0.34      8.39 o 
  11   8   5      167.55      222.19     26.20 o 
  12   8   5        8.98        5.28      6.32 o 
  -9   9   5        0.20        2.26      4.02 o 
  -8   9   5        0.54        2.16      9.52 o 
  -7   9   5       38.05       59.79     17.33 o 
  -6   9   5        9.35        8.47     10.86 o 
  -5   9   5       25.47       33.55     15.11 o 
  -4   9   5      181.33      214.85     35.92 o 
  -3   9   5       66.43       77.14     17.05 o 
  -2   9   5      113.28      129.97     22.75 o 
  -1   9   5       18.61       21.57      8.72 o 
   0   9   5       63.73       51.02     10.53 o 
   1   9   5      175.45      157.53     18.84 o 
   2   9   5       49.50       59.02     10.16 o 
   3   9   5      160.07      174.59     13.74 o 
   4   9   5      221.39      235.33     12.00 o 
   5   9   5        5.48        4.60      5.13 o 
   6   9   5       19.71       20.18      9.77 o 
   7   9   5      113.78       70.37     49.99 o 
   8   9   5        1.43       10.61     10.45 o 
   9   9   5       53.68       60.22     18.06 o 
  10   9   5       37.20       50.91     17.71 o 
  11   9   5        5.23        3.21      5.69 o 
  -8  10   5        0.17       -3.25      5.69 o 
  -7  10   5        3.82        2.98      8.10 o 
  -6  10   5        0.32       -1.80      8.85 o 
  -5  10   5      126.35      174.39     32.22 o 
  -4  10   5      117.83      170.67     27.62 o 
  -3  10   5       28.14       31.65     13.12 o 
  -2  10   5        6.87        6.68      7.27 o 
  -1  10   5       63.67       76.84     21.32 o 
   0  10   5        2.11        3.09      4.04 o 
   1  10   5       67.82       56.61     13.80 o 
   2  10   5      272.80      285.11     41.47 o 
   3  10   5      255.69      203.57     17.30 o 
   4  10   5      131.99      116.51     21.90 o 
   5  10   5       33.51       26.42      7.39 o 
   6  10   5       70.83       67.06     12.25 o 
   7  10   5        3.33        4.89      6.45 o 
   8  10   5      278.63      343.72     31.00 o 
   9  10   5       41.77       47.51     12.80 o 
  10  10   5       71.94       93.92     15.10 o 
  -8  11   5        1.17       -7.17      9.67 o 
  -7  11   5        0.71        6.50      7.85 o 
  -6  11   5       25.59       53.25     16.58 o 
  -5  11   5       13.63       21.96     12.33 o 
  -4  11   5       65.46      102.86     20.78 o 
  -3  11   5        8.12        6.10      9.67 o 
  -2  11   5        9.94        6.84      7.04 o 
  -1  11   5        2.14        0.81      3.65 o 
   0  11   5       38.46       27.65     13.32 o 
   1  11   5        6.31        4.44      8.88 o 
   2  11   5      195.03      159.43     14.93 o 
   3  11   5      201.96      148.00     29.86 o 
   4  11   5      305.45      247.91     29.24 o 
   5  11   5       67.64       55.85     16.82 o 
   6  11   5        3.13       -2.85      4.80 o 
   7  11   5        2.38        4.58      5.57 o 
   8  11   5       42.58       54.90     11.50 o 
   9  11   5       42.47       34.64     29.51 o 
  10  11   5        9.33       17.45     19.98 o 
  -7  12   5        0.20       -0.95      7.63 o 
  -6  12   5        1.72       19.89     13.18 o 
  -5  12   5       79.77      129.86     31.58 o 
  -4  12   5        3.13        6.32      7.62 o 
  -3  12   5        3.61        6.60      7.29 o 
  -2  12   5       11.89        7.67      8.88 o 
  -1  12   5        6.95        8.83      6.55 o 
   0  12   5       93.23      106.00     15.55 o 
   1  12   5       33.30       22.21      6.34 o 
   4  12   5       11.40       11.10      6.66 o 
   5  12   5        2.44        2.54     10.47 o 
   6  12   5        2.84        1.21      3.00 o 
   7  12   5       49.44       49.11      9.21 o 
   8  12   5       18.70       20.94     19.98 o 
   9  12   5       47.80       65.05     15.87 o 
  -6  13   5        0.12        2.26      6.00 o 
  -5  13   5       16.16       42.90     11.31 o 
  -4  13   5        0.99        3.10      6.66 o 
  -3  13   5        0.91        1.03      4.02 o 
  -2  13   5       14.34        9.04      7.45 o 
  -1  13   5        5.62        2.63      3.02 o 
   5  13   5        6.29        3.49      4.12 o 
   6  13   5        4.08       -0.32      3.17 o 
   7  13   5       20.93       12.05      6.98 o 
  -4  14   5        6.60       13.00     14.27 o 
  -3  14   5        8.21        3.49      9.52 o 
  -2  14   5       11.06        1.90      3.81 o 
   2 -11   6        1.18        1.94      4.14 o 
   3 -11   6        0.26       -0.35      4.57 o 
   4 -11   6        1.10       -1.12      3.73 o 
  -1 -10   6        1.12        0.63      5.39 o 
   0 -10   6       20.02       12.09      9.20 o 
   1 -10   6        9.83        2.80      7.25 o 
   2 -10   6      106.20      180.27     26.29 o 
   3 -10   6       32.64       40.73     13.32 o 
   4 -10   6        2.19        4.33      6.63 o 
   5 -10   6        2.78       -0.03      3.20 o 
   6 -10   6        0.54       -0.99      3.96 o 
   7 -10   6        6.66       11.08      7.61 o 
  -3  -9   6        0.84       -3.81      6.66 o 
  -2  -9   6       64.01       62.44     15.23 o 
  -1  -9   6       48.89       57.10     11.81 o 
   0  -9   6        3.49        8.79      9.89 o 
   1  -9   6       11.07        6.37      9.70 o 
   2  -9   6       21.90       26.98     12.06 o 
   3  -9   6       43.59       68.47     16.94 o 
   4  -9   6       68.19       24.57     30.30 o 
   5  -9   6        4.06       10.32      8.98 o 
   6  -9   6       16.03       21.46     10.34 o 
   7  -9   6       30.79       41.68     21.89 o 
   8  -9   6        2.05        4.66      4.82 o 
   9  -9   6        0.05       -0.18      1.98 o 
  -4  -8   6       17.09        4.33      4.17 o 
  -3  -8   6        1.20        4.65      4.51 o 
  -2  -8   6       28.36       15.63     15.54 o 
  -1  -8   6      240.17      296.17     27.21 o 
   0  -8   6        1.00        4.17      8.85 o 
   1  -8   6       45.78       58.25     15.79 o 
   2  -8   6        4.50        6.42     11.33 o 
   3  -8   6       25.48       27.79     13.80 o 
   4  -8   6        4.36        5.04      8.44 o 
   5  -8   6        6.38       11.62      9.96 o 
   6  -8   6       37.99       65.91     21.26 o 
   7  -8   6       37.94       51.79     16.66 o 
   8  -8   6        6.90       12.34      8.33 o 
   9  -8   6        2.51        4.85      4.74 o 
  10  -8   6        0.11        0.00      4.76 o 
  -6  -7   6        2.20       -0.95      3.81 o 
  -5  -7   6       22.62       23.09     10.47 o 
  -4  -7   6       95.86       81.27     16.68 o 
  -3  -7   6       31.02       34.06      8.42 o 
  -2  -7   6       34.76       49.45     12.09 o 
  -1  -7   6      376.00      388.25     50.74 o 
   0  -7   6       19.65       18.26     10.76 o 
   1  -7   6        2.66        3.37      7.45 o 
   2  -7   6      120.54       78.20     59.36 o 
   3  -7   6        7.96       11.00     10.25 o 
   4  -7   6      174.08      258.06     37.20 o 
   5  -7   6       41.85       62.02     16.15 o 
   6  -7   6       29.67       32.51     15.52 o 
   7  -7   6        7.35        4.78      8.57 o 
   8  -7   6        0.61        0.07      1.96 o 
   9  -7   6       19.04       16.39      4.58 o 
  10  -7   6        1.79        1.46      3.28 o 
  11  -7   6        0.80        0.45      2.35 o 
  -6  -6   6        8.76        3.60      4.76 o 
  -5  -6   6       98.41      104.68     12.35 o 
  -4  -6   6       18.63       16.39      5.81 o 
  -3  -6   6       18.59       10.14      6.23 o 
  -2  -6   6        4.68        6.03      5.34 o 
  -1  -6   6        1.61        1.82      7.00 o 
   0  -6   6       86.88       88.09     16.81 o 
   1  -6   6       24.74       29.01     11.81 o 
   2  -6   6      146.75      150.22     21.92 o 
   3  -6   6       97.76      135.24     26.28 o 
   4  -6   6       27.51       34.16     12.90 o 
   5  -6   6      138.75      198.20     29.48 o 
   6  -6   6       30.90       34.16     20.58 o 
   7  -6   6        1.85        0.80      3.79 o 
   8  -6   6       21.14       18.04      8.51 o 
   9  -6   6        0.63       -1.73      3.27 o 
  10  -6   6        9.50        5.11      4.72 o 
  11  -6   6        1.23        0.64      1.92 o 
  12  -6   6        0.09        0.44      2.37 o 
  -7  -5   6       16.66       18.40     21.57 o 
  -6  -5   6       84.12       69.76     17.61 o 
  -5  -5   6        7.28        3.44      3.68 o 
  -4  -5   6      149.40      140.16     13.85 o 
  -3  -5   6       14.40       19.23      6.93 o 
  -2  -5   6       47.53       50.76      8.47 o 
  -1  -5   6      255.81      220.03     19.44 o 
   0  -5   6        3.42        4.78      8.57 o 
   1  -5   6       34.89       23.64     11.74 o 
   2  -5   6       66.30       63.39     18.78 o 
   3  -5   6      281.56      317.23     28.50 o 
   4  -5   6        9.69        5.21      5.05 o 
   5  -5   6      100.29       94.97     19.28 o 
   6  -5   6        1.75        4.13      2.99 o 
   7  -5   6        6.36        5.52      3.35 o 
   8  -5   6      171.43      192.32     18.06 o 
   9  -5   6        6.08        2.44      4.78 o 
  10  -5   6        2.71        1.88      4.26 o 
  11  -5   6        6.97        5.40      4.84 o 
  12  -5   6        1.63        1.30      2.77 o 
  -8  -4   6      178.13      225.24     50.83 o 
  -7  -4   6        1.00       -1.59      7.61 o 
  -6  -4   6        8.21        4.70      2.85 o 
  -5  -4   6       59.31       55.18     11.82 o 
  -4  -4   6       16.10       13.90      4.18 o 
  -3  -4   6       67.18       60.18      8.65 o 
  -2  -4   6       14.38       16.81      5.19 o 
  -1  -4   6      395.46      360.19     16.74 o 
   0  -4   6        5.93        7.86      3.30 o 
   1  -4   6      140.65      108.45     14.48 o 
   2  -4   6       65.51       70.08      6.83 o 
   3  -4   6        3.84        4.83      4.46 o 
   4  -4   6       77.11       72.64      8.03 o 
   5  -4   6        1.29        1.42      3.04 o 
   6  -4   6      415.25      441.48     33.66 o 
   7  -4   6       52.78       68.01      8.07 o 
   8  -4   6       56.33       63.29     12.77 o 
   9  -4   6        1.23        0.42      4.39 o 
  10  -4   6        0.76        2.47      7.27 o 
  11  -4   6        0.30       -0.39      4.71 o 
  12  -4   6        1.14        1.27      3.79 o 
  13  -4   6        3.12       -0.38      2.63 o 
  -8  -3   6       61.35       62.48      9.18 o 
  -7  -3   6       40.06       29.42     32.84 o 
  -6  -3   6       61.87       57.77     11.44 o 
  -5  -3   6      369.70      350.81     22.72 o 
  -4  -3   6       38.90       37.06      6.27 o 
  -3  -3   6      272.42      251.60     14.51 o 
  -2  -3   6       31.59       29.55      7.81 o 
  -1  -3   6      881.78      891.55     30.18 o 
   0  -3   6      116.10       99.08      6.82 o 
   1  -3   6       91.38       86.23      5.41 o 
   2  -3   6      354.40      322.56     19.37 o 
   3  -3   6       23.78       18.23      4.27 o 
   4  -3   6       55.69       43.94      5.55 o 
   5  -3   6       11.58       10.15      3.46 o 
   6  -3   6       96.71      113.41      7.88 o 
   7  -3   6      187.94      194.24     14.57 o 
   8  -3   6       62.82       80.39     13.11 o 
   9  -3   6       37.80       50.64     11.76 o 
  10  -3   6        0.53        1.33      5.09 o 
  11  -3   6        9.82        3.49      5.85 o 
  12  -3   6       18.83        9.47      8.36 o 
  13  -3   6        0.40       -0.35      3.79 o 
  -9  -2   6       64.58       84.82     17.29 o 
  -8  -2   6        0.71        0.07      3.43 o 
  -7  -2   6       62.46      135.15     28.24 o 
  -6  -2   6        1.51        6.84      5.40 o 
  -5  -2   6       18.91       20.00      8.19 o 
  -4  -2   6      265.43      250.81     14.47 o 
  -3  -2   6       71.89       72.95      7.61 o 
  -2  -2   6     4973.20     5818.80    207.52 o 
  -1  -2   6       40.65       40.18      4.78 o 
   0  -2   6       43.88       36.88      4.41 o 
   1  -2   6       32.57       27.77      3.94 o 
   2  -2   6        7.39        6.36      1.31 o 
   3  -2   6     1626.98     1492.38    111.82 o 
   4  -2   6      335.11      361.91     19.72 o 
   5  -2   6       12.81       12.79      3.46 o 
   6  -2   6      263.65      318.52     12.89 o 
   7  -2   6        8.32        7.13      6.45 o 
   8  -2   6        2.31        0.63      3.72 o 
   9  -2   6        1.91        0.49      5.81 o 
  10  -2   6       12.57       24.85     14.25 o 
  11  -2   6        0.29       -1.50      5.64 o 
  12  -2   6        0.87       -0.10      3.15 o 
  13  -2   6        6.86        1.97      5.82 o 
  -9  -1   6       71.36       81.52     20.15 o 
  -8  -1   6        6.88        5.32      8.84 o 
  -7  -1   6        2.62        4.48      4.23 o 
  -6  -1   6       86.19      125.27     30.65 o 
  -5  -1   6       44.13       36.99      9.62 o 
  -4  -1   6        6.84        7.59      6.02 o 
  -3  -1   6      721.84      775.16     28.94 o 
  -2  -1   6     4060.68     4838.56    128.35 o 
  -1  -1   6     2973.67     3461.21     98.66 o 
   0  -1   6      328.48      318.63     11.39 o 
   1  -1   6      275.77      277.65      9.47 o 
   2  -1   6      430.25      447.25     19.38 o 
   3  -1   6      225.40      229.34      9.81 o 
   4  -1   6       18.70       22.62      2.35 o 
   5  -1   6       37.77       40.77      5.08 o 
   6  -1   6      377.07      414.31     16.24 o 
   7  -1   6       37.03       90.29     26.59 o 
   8  -1   6        2.76        6.48      6.98 o 
   9  -1   6       12.48       25.61     11.30 o 
  10  -1   6       24.30       27.33     10.78 o 
  11  -1   6       60.13      114.79     18.24 o 
  12  -1   6       14.41        3.83      6.60 o 
  13  -1   6        1.81        1.46      3.94 o 
  14  -1   6        3.33        1.31      2.92 o 
  -9   0   6        1.12        1.41      3.81 o 
  -8   0   6        2.71       -0.40      1.99 o 
  -7   0   6        4.91        2.86      4.24 o 
  -6   0   6       49.72       90.63     30.11 o 
  -5   0   6       12.91       11.20      7.13 o 
  -4   0   6       12.90       15.38     10.21 o 
  -3   0   6     1505.10     1646.37     72.87 o 
  -2   0   6      123.22      130.47      6.16 o 
  -1   0   6      382.38      389.12     11.43 o 
   0   0   6      465.01      435.81     14.06 o 
   1   0   6       20.92       28.37      3.15 o 
   2   0   6       72.26       64.02      4.24 o 
   3   0   6      132.99      129.24      5.63 o 
   4   0   6      413.15      405.04     14.56 o 
   5   0   6       19.62       16.53      2.09 o 
   6   0   6      162.09      174.16     15.87 o 
   7   0   6       38.84       55.70     10.13 o 
   8   0   6        4.15        0.03      5.97 o 
   9   0   6      204.31      309.24     32.71 o 
  10   0   6       42.97       72.98     18.99 o 
  11   0   6       23.78       34.49     11.58 o 
  12   0   6       12.77       13.09      9.59 o 
  13   0   6        0.95        0.25      2.77 o 
  14   0   6        2.50        4.09      4.67 o 
 -10   1   6       22.57       37.12     14.59 o 
  -9   1   6       33.32       37.74     19.03 o 
  -8   1   6        1.74        1.46      2.91 o 
  -7   1   6       22.18       19.65     11.21 o 
  -6   1   6      201.59      243.67     21.92 o 
  -5   1   6      637.33      711.42     45.28 o 
  -4   1   6       34.71       27.75      8.83 o 
  -3   1   6      123.92      141.06     22.61 o 
  -2   1   6     1405.35     1479.07     49.71 o 
  -1   1   6      615.08      734.50     19.62 o 
   0   1   6     1959.84     2104.88     48.08 o 
   1   1   6      134.82      183.13      6.34 o 
   2   1   6     2434.95     2646.43     71.19 o 
   3   1   6      572.61      511.86     12.37 o 
   4   1   6      427.23      443.90     11.33 o 
   5   1   6      903.83      978.30     41.83 o 
   6   1   6       36.01       30.25      4.92 o 
   7   1   6       20.42       18.71      3.12 o 
   8   1   6       39.26       43.75     11.39 o 
   9   1   6      119.70      165.59     20.23 o 
  10   1   6       86.14      141.67     20.06 o 
  11   1   6       43.27       42.52     20.94 o 
  12   1   6        8.05        5.13      5.82 o 
  13   1   6        2.90        5.20      4.81 o 
  14   1   6        1.95        1.70      1.84 o 
 -10   2   6        6.43        8.56     10.15 o 
  -9   2   6       16.73       10.27      9.15 o 
  -8   2   6        2.86       -1.74      3.27 o 
  -7   2   6      192.77      234.10     49.42 o 
  -6   2   6      196.82      237.88     61.46 o 
  -5   2   6       67.74       69.09     12.22 o 
  -4   2   6      622.90      815.84    136.72 o 
  -3   2   6       27.52       29.79      8.76 o 
  -2   2   6      328.20      327.45     11.71 o 
  -1   2   6       79.30       55.24      4.44 o 
   0   2   6       29.64       35.89      2.90 o 
   1   2   6     1617.42     1684.06     54.53 o 
   2   2   6      831.37      884.30     22.64 o 
   3   2   6      411.69      407.04     12.41 o 
   4   2   6      150.23      132.20      5.37 o 
   5   2   6       34.15       32.56      4.76 o 
   6   2   6       69.39       76.78      5.84 o 
   7   2   6      293.95      300.36     15.36 o 
   8   2   6       39.59       25.42      3.97 o 
   9   2   6        6.81       11.38      7.92 o 
  10   2   6        2.98        4.29      8.09 o 
  11   2   6       13.94       14.86      8.51 o 
  12   2   6        0.66       -1.18      4.34 o 
  13   2   6        2.77        1.93      4.25 o 
  14   2   6        0.14       -1.20      4.51 o 
 -10   3   6        1.93       -0.32      5.07 o 
  -9   3   6        0.85        0.00      2.03 o 
  -8   3   6       10.20        2.28      3.19 o 
  -7   3   6       74.85       47.37     18.42 o 
  -6   3   6      555.10      560.44     92.14 o 
  -5   3   6      207.80      268.60     43.70 o 
  -4   3   6      179.67      176.20     14.87 o 
  -3   3   6      407.25      406.88     15.25 o 
  -2   3   6      334.14      378.68     14.48 o 
  -1   3   6      684.15      694.40     22.80 o 
   0   3   6      128.74      157.17      7.68 o 
   1   3   6     4223.06     4896.19    125.57 o 
   2   3   6       28.67       34.37      4.57 o 
   3   3   6        9.60       15.53      2.49 o 
   4   3   6     1331.31     1464.62     40.89 o 
   5   3   6       65.45       58.92      5.50 o 
   6   3   6       34.40       25.64      4.02 o 
   7   3   6       53.25       64.04      6.16 o 
   8   3   6      137.19      131.26     14.90 o 
   9   3   6       80.54       72.15      8.43 o 
  10   3   6      287.30      313.70     29.52 o 
  11   3   6       21.62       14.38      6.47 o 
  12   3   6       11.70       10.16      6.38 o 
  13   3   6        3.23        1.40      1.98 o 
  14   3   6        1.93        0.63      5.07 o 
 -10   4   6       17.09       47.58     15.23 o 
  -9   4   6        0.78       -2.22      4.41 o 
  -8   4   6        1.39        1.99      5.69 o 
  -7   4   6      194.52      213.50     65.37 o 
  -6   4   6        1.68        1.62      3.34 o 
  -5   4   6      261.28      243.83     26.74 o 
  -4   4   6        8.73        6.90      3.01 o 
  -3   4   6      393.53      395.14     15.30 o 
  -2   4   6      721.21      805.99     27.77 o 
  -1   4   6      108.50      121.43      7.31 o 
   0   4   6      759.34      800.31     26.51 o 
   1   4   6      587.31      582.39     17.42 o 
   2   4   6      100.42      108.99      6.69 o 
   3   4   6      278.08      246.46     13.56 o 
   4   4   6     1910.10     2215.94     66.77 o 
   5   4   6      927.08      974.15     36.76 o 
   6   4   6       33.90       34.22      5.19 o 
   7   4   6      213.94      237.90     11.47 o 
   8   4   6      268.39      308.31     19.66 o 
   9   4   6      187.91      204.52     16.58 o 
  10   4   6        2.82        3.91      3.55 o 
  11   4   6        6.26        9.74      6.10 o 
  12   4   6        2.74        2.64      2.54 o 
  13   4   6        2.14        1.62      4.72 o 
 -10   5   6        8.46       -0.32      4.12 o 
  -9   5   6       22.01        5.74     10.20 o 
  -8   5   6      147.73      181.46     54.45 o 
  -7   5   6      209.54       96.48    103.55 o 
  -6   5   6        1.26        0.76      2.85 o 
  -5   5   6       15.58       14.19      4.32 o 
  -4   5   6        3.58        5.12      4.13 o 
  -3   5   6       32.63       34.50      7.44 o 
  -2   5   6     2496.34     2786.51     91.47 o 
  -1   5   6       16.30       21.31      4.00 o 
   0   5   6       21.06       30.85      4.11 o 
   1   5   6      509.18      504.50     17.16 o 
   2   5   6      158.05      189.53      9.51 o 
   3   5   6      617.52      483.30     31.69 o 
   4   5   6     1585.11     1731.04     87.58 o 
   5   5   6      555.17      479.87     30.34 o 
   6   5   6      357.74      292.21     27.10 o 
   7   5   6       29.70       22.89      3.58 o 
   8   5   6      535.93      498.50     65.61 o 
   9   5   6       36.30       33.31      5.59 o 
  10   5   6        2.64        4.25      2.92 o 
  11   5   6       61.78       72.11     13.01 o 
  12   5   6       11.15        8.65      4.45 o 
  13   5   6       15.34        2.54      8.25 o 
  -9   6   6        0.48        1.62      3.79 o 
  -8   6   6        0.53        2.94      5.49 o 
  -7   6   6       16.03       16.31      5.63 o 
  -6   6   6      350.15      414.06     37.43 o 
  -5   6   6       23.70       34.70      7.18 o 
  -4   6   6       10.72        4.28      3.21 o 
  -3   6   6      394.75      411.92     38.43 o 
  -2   6   6      208.71      193.93     11.33 o 
  -1   6   6      704.05      707.15     25.07 o 
   0   6   6       22.56       35.41      3.18 o 
   1   6   6       84.37       71.00      5.23 o 
   2   6   6       12.59       11.15      1.73 o 
   3   6   6      873.09     1034.54     49.32 o 
   4   6   6       48.55       36.49      4.68 o 
   5   6   6      274.20      294.32     15.38 o 
   6   6   6      563.82      528.42     23.58 o 
   7   6   6        3.28        4.32      4.09 o 
   8   6   6      219.90      222.68     22.84 o 
   9   6   6        2.61        2.58      3.60 o 
  10   6   6       46.35       47.09     17.31 o 
  11   6   6       30.21       39.63     11.50 o 
  12   6   6       20.49       17.43      6.97 o 
  13   6   6       26.72       19.99     13.01 o 
  -9   7   6        0.28       13.64      9.51 o 
  -8   7   6        3.17        2.55      2.97 o 
  -7   7   6       31.64       30.30      6.79 o 
  -6   7   6      161.84      178.62     14.91 o 
  -5   7   6      125.74      146.09     20.67 o 
  -4   7   6       11.17        8.65      9.87 o 
  -3   7   6      704.81      802.19     79.70 o 
  -2   7   6       24.29       17.17      7.61 o 
  -1   7   6       36.57       33.48      6.70 o 
   0   7   6        5.99        7.56      3.81 o 
   1   7   6       43.21       50.88      5.41 o 
   2   7   6     1300.37     1514.24     98.84 o 
   3   7   6      466.89      498.45     30.13 o 
   4   7   6      473.79      567.35     24.46 o 
   5   7   6       34.21       35.66      5.73 o 
   6   7   6      507.63      518.78     26.95 o 
   7   7   6       73.58       73.31      9.27 o 
   8   7   6       28.86       28.61      5.90 o 
   9   7   6        6.97        7.85     14.85 o 
  10   7   6       48.88       57.38     14.92 o 
  11   7   6       57.00       68.46     14.82 o 
  12   7   6        3.05        9.02      7.39 o 
  -9   8   6        9.20       16.49     17.76 o 
  -8   8   6       10.17        5.71      5.26 o 
  -7   8   6       33.79       45.98     15.06 o 
  -6   8   6        0.37       -0.15      3.74 o 
  -5   8   6       16.62       18.31     11.43 o 
  -4   8   6      113.34      142.99     22.19 o 
  -3   8   6        4.56        4.94      7.51 o 
  -2   8   6      275.08      253.43     57.05 o 
  -1   8   6      159.72      143.15     22.99 o 
   0   8   6      438.76      369.88     29.97 o 
   1   8   6      334.67      276.95     34.25 o 
   2   8   6      609.29      677.60     44.34 o 
   3   8   6      299.43      313.62     20.12 o 
   4   8   6        2.49        2.07      4.40 o 
   5   8   6      299.02      280.55     26.82 o 
   6   8   6        5.33        2.89      4.27 o 
   7   8   6       71.34       52.61      9.46 o 
   8   8   6       14.38       10.73      9.46 o 
   9   8   6       58.31       56.76     25.62 o 
  10   8   6       58.74       87.78     17.03 o 
  11   8   6        1.45        0.63      4.37 o 
  12   8   6       48.30       66.14     14.85 o 
  -8   9   6        0.41        1.27      5.07 o 
  -7   9   6       12.62        7.61      8.23 o 
  -6   9   6      124.07       84.94     75.55 o 
  -5   9   6        1.51        1.40      8.33 o 
  -4   9   6        1.78       -1.76     12.21 o 
  -3   9   6       46.19       41.62     17.31 o 
  -2   9   6        9.98        9.11     14.27 o 
  -1   9   6        7.57        4.78      5.87 o 
   0   9   6       21.79       16.29      5.86 o 
   1   9   6      423.20      367.48     47.07 o 
   2   9   6        4.18        5.22      5.04 o 
   3   9   6      767.58      773.74     47.04 o 
   4   9   6       27.57       35.95     11.19 o 
   5   9   6        8.30        5.15      3.12 o 
   6   9   6       83.28       63.40      8.17 o 
   7   9   6        5.28        6.79      6.40 o 
   8   9   6      207.46      255.97     34.62 o 
   9   9   6        3.61        4.93      9.68 o 
  10   9   6        1.35       -0.32      3.81 o 
  11   9   6       17.45       20.75      9.12 o 
  -8  10   6        7.98       14.37     16.49 o 
  -7  10   6        4.09        1.69      6.34 o 
  -6  10   6        0.47       -1.23      6.61 o 
  -5  10   6       23.48       31.31     16.65 o 
  -4  10   6        7.14        5.63      9.31 o 
  -3  10   6        3.86       14.07     10.41 o 
  -2  10   6       53.16       52.82     21.10 o 
  -1  10   6       46.37       42.43     16.18 o 
   0  10   6       52.62       62.23     18.56 o 
   1  10   6       61.58       65.59     19.83 o 
   2  10   6        4.77        5.60      5.61 o 
   3  10   6      275.39      292.13     21.29 o 
   4  10   6      445.01      474.15     27.60 o 
   5  10   6        5.70        8.88     11.10 o 
   6  10   6       85.42       66.32     10.30 o 
   7  10   6       38.09       45.25     10.09 o 
   8  10   6      164.98      158.50     20.80 o 
   9  10   6      115.38      139.32     24.28 o 
  10  10   6        1.58        3.24      5.28 o 
  11  10   6      115.61      151.49     35.09 o 
  -7  11   6       13.91       16.36     18.71 o 
  -6  11   6        1.53        1.63      6.49 o 
  -5  11   6       36.16       62.82     21.59 o 
  -4  11   6        0.86        4.81     10.52 o 
  -3  11   6        0.87        0.61      9.52 o 
  -2  11   6       19.72       34.89     15.59 o 
  -1  11   6       11.28        9.44      6.45 o 
   0  11   6      372.08      277.95    142.30 o 
   1  11   6      163.29      169.24     22.54 o 
   2  11   6        7.11        9.48      6.04 o 
   3  11   6        4.71        7.33      4.34 o 
   4  11   6        8.59       12.37     17.76 o 
   5  11   6      287.14      294.59     58.16 o 
   6  11   6       28.43       29.82     16.18 o 
   7  11   6       33.05       37.61     12.06 o 
   8  11   6       39.00       43.04     13.05 o 
   9  11   6       49.52       42.88      9.84 o 
  10  11   6       76.23      109.82     41.26 o 
  -6  12   6        1.03        1.40      5.27 o 
  -5  12   6        0.22       -0.52      5.10 o 
  -4  12   6       54.46       98.63     29.35 o 
  -3  12   6       11.56       11.53      8.53 o 
  -2  12   6       12.62       17.06      9.62 o 
  -1  12   6       46.64       47.83     15.07 o 
   0  12   6      189.87      223.89     27.95 o 
   1  12   6        5.12        0.95      4.44 o 
   2  12   6        3.44        0.63      5.39 o 
   3  12   6      112.41       75.54     12.70 o 
   4  12   6        3.36        2.54      5.39 o 
   5  12   6        2.58        2.85      6.66 o 
   6  12   6       13.17       12.69     19.03 o 
   7  12   6       13.10       15.54     21.25 o 
   8  12   6       91.38      112.99     40.31 o 
   9  12   6        1.28        6.03      8.56 o 
  -5  13   6        0.19        3.68      5.64 o 
  -4  13   6        6.00       18.35      8.67 o 
  -3  13   6        7.23        5.48      5.64 o 
  -2  13   6        3.49        7.43      5.33 o 
  -1  13   6       48.60       40.66     22.84 o 
   0  13   6        1.30        0.00      4.12 o 
   1  13   6        4.74        0.63      2.85 o 
   5  13   6        1.58        2.54      4.76 o 
   6  13   6       27.73       32.68     10.47 o 
   7  13   6        8.48        7.61      6.98 o 
   8  13   6        2.54        4.76      6.03 o 
  -4  14   6        0.14       -3.89      5.16 o 
  -3  14   6        4.96        7.66      6.32 o 
  -2  14   6        4.14        3.22      4.47 o 
  -1  14   6        0.47        0.63      2.85 o 
   0  14   6       32.33       22.21      5.71 o 
   1 -10   7       69.67      107.33     14.02 o 
   2 -10   7        2.49        3.39      5.27 o 
   3 -10   7       25.05       50.11     20.19 o 
   4 -10   7       29.02       39.57     16.02 o 
   5 -10   7        0.99       -5.90      7.61 o 
   6 -10   7       18.10       39.28     23.32 o 
  -2  -9   7        2.46        0.95      4.12 o 
  -1  -9   7       37.19       40.83      8.81 o 
   0  -9   7       10.30        4.44      6.34 o 
   1  -9   7       12.81       14.43      8.75 o 
   2  -9   7       22.55       30.08     20.35 o 
   3  -9   7       13.63       21.41     10.83 o 
   4  -9   7        0.79        6.19      7.72 o 
   5  -9   7       14.98       20.92     13.25 o 
   6  -9   7       25.72       71.11     36.64 o 
   7  -9   7        4.31       15.08     10.94 o 
   8  -9   7        0.81        1.16      3.20 o 
  -3  -8   7       17.72        1.90      8.25 o 
  -2  -8   7       36.84       17.58     11.74 o 
  -1  -8   7        1.44        2.07      5.04 o 
   0  -8   7       69.32       72.82     15.03 o 
   1  -8   7        3.56       10.76     10.44 o 
   2  -8   7       51.78       77.16     17.30 o 
   3  -8   7        2.55       10.10     12.34 o 
   4  -8   7        8.75       17.73     11.06 o 
   5  -8   7       22.63       11.10      9.64 o 
   6  -8   7       17.80       25.02     11.80 o 
   7  -8   7       47.28       63.82     27.36 o 
   8  -8   7        0.15        0.70      3.34 o 
   9  -8   7        2.74        3.91      3.12 o 
  10  -8   7        3.26        3.49      5.39 o 
  -4  -7   7        1.61        1.34      2.05 o 
  -3  -7   7        2.55        1.59      5.39 o 
  -2  -7   7      214.19      214.28     31.78 o 
  -1  -7   7       47.87       52.51     12.83 o 
   0  -7   7      238.66      227.37     40.99 o 
   1  -7   7       77.35       77.63     17.03 o 
   2  -7   7        1.23        0.76      6.86 o 
   3  -7   7      154.01      205.81     26.99 o 
   4  -7   7       53.87       59.50     24.64 o 
   5  -7   7       46.97       65.93     21.01 o 
   6  -7   7        5.21       16.11     10.16 o 
   7  -7   7        8.40        4.73      6.62 o 
   8  -7   7        5.45       11.38      6.53 o 
   9  -7   7        0.71        0.70      2.62 o 
  10  -7   7        3.43        6.34      8.25 o 
  11  -7   7        0.13       -3.81      9.20 o 
  -5  -6   7       61.16       46.91      7.93 o 
  -4  -6   7      154.88      126.23     12.41 o 
  -3  -6   7       52.27       47.18      7.65 o 
  -2  -6   7       18.38       18.27      5.86 o 
  -1  -6   7       28.97       51.06     13.09 o 
   0  -6   7        6.35        7.02      8.97 o 
   1  -6   7      827.44      944.43     72.57 o 
   2  -6   7        5.73        6.81      8.38 o 
   3  -6   7       12.79        9.09      9.35 o 
   4  -6   7      122.04      162.01     29.03 o 
   5  -6   7        4.28        9.11      8.96 o 
   6  -6   7       55.91       88.06     16.70 o 
   7  -6   7       17.28       20.92      9.32 o 
   8  -6   7       48.53       53.27     11.51 o 
   9  -6   7        0.38        0.13      2.14 o 
  10  -6   7        1.39        0.82      2.08 o 
  11  -6   7        4.34        2.65      2.28 o 
  -6  -5   7        2.56        8.56     15.22 o 
  -5  -5   7       24.43       19.28      3.86 o 
  -4  -5   7       15.88       15.88      5.35 o 
  -3  -5   7       42.19       48.76     11.36 o 
  -2  -5   7        7.31        7.19      4.48 o 
  -1  -5   7      475.58      412.07     55.88 o 
   0  -5   7       28.91       34.19     11.32 o 
   1  -5   7        4.46        5.76      7.08 o 
   2  -5   7       59.15       79.30     15.63 o 
   3  -5   7       25.59       36.74     16.31 o 
   4  -5   7      314.00      286.00     64.53 o 
   5  -5   7        8.64       12.41      6.54 o 
   6  -5   7       64.38       61.67     10.37 o 
   7  -5   7        9.86        8.18      3.28 o 
   8  -5   7        0.31        0.52      1.92 o 
   9  -5   7        4.28        7.56      5.70 o 
  10  -5   7        0.44       -0.56      3.49 o 
  11  -5   7        0.18        0.39      3.26 o 
  12  -5   7        4.53        8.23      6.50 o 
  -7  -4   7      140.32      173.07     26.36 o 
  -6  -4   7        0.88        1.27      6.98 o 
  -5  -4   7       10.12        6.19      3.77 o 
  -4  -4   7        4.99        5.15      2.90 o 
  -3  -4   7       10.93       12.74      5.72 o 
  -2  -4   7       58.43       52.60      7.06 o 
  -1  -4   7      405.78      385.56     21.25 o 
   0  -4   7      118.31      105.80      8.59 o 
   1  -4   7        2.09        2.73      3.60 o 
   2  -4   7       25.25       22.80      9.18 o 
   3  -4   7       21.25       24.59      6.31 o 
   4  -4   7       30.30       30.16      9.96 o 
   5  -4   7      788.54      894.57     84.60 o 
   6  -4   7        1.08        2.33      2.51 o 
   7  -4   7      542.46      570.41     39.01 o 
   8  -4   7      120.45      148.42     15.21 o 
   9  -4   7        6.99        7.51      6.27 o 
  10  -4   7        0.44        0.44      3.53 o 
  11  -4   7        0.17        0.85      3.73 o 
  12  -4   7        2.15        4.74      4.94 o 
  13  -4   7        0.11       -1.43      3.40 o 
  -7  -3   7       12.35        7.69      5.01 o 
  -6  -3   7       39.29       56.58     19.54 o 
  -5  -3   7       34.61       41.93     19.36 o 
  -4  -3   7      858.01      909.86     44.44 o 
  -3  -3   7       66.04       59.96      8.99 o 
  -2  -3   7      234.63      252.67     14.21 o 
  -1  -3   7        6.82       11.81      4.24 o 
   0  -3   7       28.43       25.58      8.43 o 
   1  -3   7       81.83       70.65      6.18 o 
   2  -3   7       42.15       41.83      7.52 o 
   3  -3   7      134.53      126.00     13.65 o 
   4  -3   7       71.90       60.06      8.78 o 
   5  -3   7        2.19        2.56      2.54 o 
   6  -3   7      158.95      198.10     12.29 o 
   7  -3   7        9.48       13.91      4.02 o 
   8  -3   7      243.88      339.18     25.85 o 
   9  -3   7       23.64       36.64     10.40 o 
  10  -3   7        0.85        0.38      3.77 o 
  11  -3   7        0.32        0.71      4.20 o 
  12  -3   7        0.28        0.59      4.78 o 
  13  -3   7        3.71        5.48      4.81 o 
  -8  -2   7        6.40        8.25      8.88 o 
  -7  -2   7        1.32        0.79      3.50 o 
  -6  -2   7       85.79      134.09     47.84 o 
  -5  -2   7       24.01       20.52      7.95 o 
  -4  -2   7      325.15      355.14     37.51 o 
  -3  -2   7     1788.14     1920.05     88.49 o 
  -2  -2   7      585.36      599.28     29.82 o 
  -1  -2   7      469.66      443.33     19.64 o 
   0  -2   7       97.93      100.33      6.78 o 
   1  -2   7       43.34       47.71      4.79 o 
   2  -2   7      347.31      351.20     16.93 o 
   3  -2   7       23.01       18.46      3.17 o 
   4  -2   7      351.82      362.85     24.46 o 
   5  -2   7       12.42       11.68      3.32 o 
   6  -2   7      395.48      440.09     16.46 o 
   7  -2   7       51.87       88.84     16.38 o 
   8  -2   7        6.11        2.39      5.47 o 
   9  -2   7       11.65        7.75      7.96 o 
  10  -2   7       10.30       16.69     10.43 o 
  11  -2   7        2.04        4.41      7.62 o 
  12  -2   7        2.05        0.69      6.08 o 
  13  -2   7        1.71        0.68      3.65 o 
  -8  -1   7        8.67        6.66      6.28 o 
  -7  -1   7       49.91       71.46     20.21 o 
  -6  -1   7       13.08       13.41      9.82 o 
  -5  -1   7       81.79       88.99     17.23 o 
  -4  -1   7      366.18      378.85     41.48 o 
  -3  -1   7      189.52      202.57     20.72 o 
  -2  -1   7      275.87      277.65     24.80 o 
  -1  -1   7      137.55      136.55      8.05 o 
   0  -1   7     1397.21     1431.32     52.44 o 
   1  -1   7      140.48      148.74      8.10 o 
   2  -1   7      478.82      492.05     18.58 o 
   3  -1   7       11.28        8.48      2.02 o 
   4  -1   7       46.83       42.09      3.26 o 
   5  -1   7      870.05      997.94     47.01 o 
   6  -1   7      122.60      119.38      6.60 o 
   7  -1   7      201.49      242.35     21.28 o 
   8  -1   7       29.09       41.71     10.74 o 
   9  -1   7       25.10       39.81     11.76 o 
  10  -1   7       81.57       95.39     17.27 o 
  11  -1   7       12.71        3.94      7.12 o 
  12  -1   7       22.11       14.32     15.87 o 
  13  -1   7        0.65        0.77      4.33 o 
  14  -1   7       11.76       11.87      8.27 o 
  -9   0   7       38.27       48.33     31.89 o 
  -8   0   7        8.69        3.86      4.62 o 
  -7   0   7       44.13       47.85     17.14 o 
  -6   0   7       12.59       22.65     15.89 o 
  -5   0   7       24.43       51.83     28.23 o 
  -4   0   7      643.71      715.16     52.08 o 
  -3   0   7      176.20      170.91     17.43 o 
  -2   0   7     1120.75     1186.14     55.68 o 
  -1   0   7      331.77      366.95     25.08 o 
   0   0   7      494.47      493.34     15.99 o 
   1   0   7       12.71       11.69      1.91 o 
   2   0   7       15.81       15.26      1.96 o 
   3   0   7     2060.19     2110.47     64.46 o 
   4   0   7       37.79       33.73      3.02 o 
   5   0   7      800.63      902.38     34.44 o 
   6   0   7        2.87        3.02      4.12 o 
   7   0   7       57.21       69.61     11.23 o 
   8   0   7       21.70       29.38      9.43 o 
   9   0   7        0.65       -0.20      3.59 o 
  10   0   7       87.22      134.82     19.05 o 
  11   0   7       60.12       92.58     17.39 o 
  12   0   7        1.15        0.45      4.18 o 
  13   0   7        4.23        4.53      6.68 o 
  14   0   7        0.10        0.81      3.30 o 
  -9   1   7       36.42       45.33     23.80 o 
  -8   1   7       45.81       46.34     19.90 o 
  -7   1   7        2.40        3.31      5.65 o 
  -6   1   7        3.81        3.92      6.72 o 
  -5   1   7        6.05       84.77     52.43 o 
  -4   1   7       34.42       42.33     11.11 o 
  -3   1   7       34.73       31.75     11.19 o 
  -2   1   7       25.93       19.48      7.69 o 
  -1   1   7      243.83      288.73     15.39 o 
   0   1   7      442.91      453.76     15.01 o 
   1   1   7       14.59       18.06      2.31 o 
   2   1   7       63.37       67.54      3.67 o 
   3   1   7       20.59       28.91      3.21 o 
   4   1   7     1680.65     1814.30     60.50 o 
   5   1   7      116.06      124.02      7.34 o 
   6   1   7      529.43      633.63     34.08 o 
   7   1   7      127.63      147.28     16.81 o 
   8   1   7       43.49       56.07     11.26 o 
   9   1   7       13.22       13.60      9.40 o 
  10   1   7       40.49       44.95     20.96 o 
  11   1   7      278.71      413.96     40.25 o 
  12   1   7       11.93        6.88      6.79 o 
  13   1   7        5.52        5.09      5.68 o 
  14   1   7        0.26       -1.22      2.77 o 
  -9   2   7       14.88        6.87      8.88 o 
  -8   2   7        2.14        0.24      2.45 o 
  -7   2   7       18.70       23.67      9.20 o 
  -6   2   7        2.78        4.47      5.91 o 
  -5   2   7      465.35      655.82     90.23 o 
  -4   2   7        1.77       17.15     19.22 o 
  -3   2   7      757.48      884.40     72.38 o 
  -2   2   7       55.47       59.71      8.74 o 
  -1   2   7      196.20      207.32      9.12 o 
   0   2   7      444.79      486.73     16.14 o 
   1   2   7        6.75       10.68      1.66 o 
   2   2   7     1933.21     2118.54     60.43 o 
   3   2   7       74.55       66.06      5.62 o 
   4   2   7       36.87       33.71      2.86 o 
   5   2   7       15.30       14.39      3.55 o 
   6   2   7       12.18       10.22      3.04 o 
   7   2   7       24.79       27.21      4.58 o 
   8   2   7      159.10      175.59     18.68 o 
   9   2   7       91.53      111.15     16.73 o 
  10   2   7        4.79        1.38      4.74 o 
  11   2   7       47.58       82.63     14.69 o 
  12   2   7       52.32       83.17     15.19 o 
  13   2   7        0.97       -2.11      5.78 o 
  14   2   7        3.29        5.27      6.27 o 
  -9   3   7        7.08        2.35      3.50 o 
  -8   3   7        1.06       -0.18      1.73 o 
  -7   3   7       14.94       12.12      7.55 o 
  -6   3   7        7.81        7.19      8.18 o 
  -5   3   7      126.00      130.81     19.90 o 
  -4   3   7      160.69      283.79    119.73 o 
  -3   3   7       20.49       14.74      7.20 o 
  -2   3   7      393.00      383.86     13.04 o 
  -1   3   7       35.33       48.16      4.47 o 
   0   3   7       42.76       51.46      4.78 o 
   1   3   7      447.93      498.37     17.62 o 
   2   3   7      716.58      769.52     25.96 o 
   3   3   7     3062.85     3036.26    108.17 o 
   4   3   7       61.41       71.53      6.92 o 
   5   3   7      160.00      171.51      8.10 o 
   6   3   7      162.13      188.98      9.77 o 
   7   3   7      164.74      180.22     12.46 o 
   8   3   7      400.48      395.32     33.04 o 
   9   3   7        4.69        3.16      2.90 o 
  10   3   7        8.10        9.01      6.57 o 
  11   3   7       22.45       13.16      7.21 o 
  12   3   7        4.74        6.99      6.38 o 
  13   3   7        3.80        2.76      3.45 o 
  14   3   7        5.54        3.49      3.79 o 
  -9   4   7        1.22        1.95      6.65 o 
  -8   4   7        2.01        3.31      6.16 o 
  -7   4   7        0.89        1.31      4.24 o 
  -6   4   7      305.57      297.42     67.63 o 
  -5   4   7       19.67       29.40      9.11 o 
  -4   4   7      185.69      188.02     26.80 o 
  -3   4   7      422.52      455.58     16.76 o 
  -2   4   7       20.77       31.19      4.26 o 
  -1   4   7      137.56      152.19     11.93 o 
   0   4   7        5.02        4.34      3.16 o 
   1   4   7     1730.18     1842.92     63.08 o 
   2   4   7     1463.27     1565.23     58.90 o 
   3   4   7        9.46       10.95      1.88 o 
   4   4   7        5.25        4.83      2.27 o 
   5   4   7       47.86       46.47      5.23 o 
   6   4   7      133.01      123.75      7.61 o 
   7   4   7        8.63       12.03      3.63 o 
   8   4   7      413.23      410.97     20.75 o 
   9   4   7        3.34       12.16      4.85 o 
  10   4   7       28.46       14.03      5.21 o 
  11   4   7       13.83       14.05      7.01 o 
  12   4   7        0.33       -1.79      3.34 o 
  13   4   7       11.34        5.39      5.23 o 
  14   4   7        0.16        1.90      6.03 o 
  -9   5   7       12.64        4.30      5.53 o 
  -8   5   7       39.31       51.52     24.75 o 
  -7   5   7        1.81       -0.58      5.51 o 
  -6   5   7       42.86       37.13     11.74 o 
  -5   5   7       81.46       62.34      7.44 o 
  -4   5   7       39.81       36.31      8.61 o 
  -3   5   7      158.06      161.40     12.33 o 
  -2   5   7      191.78      201.19      9.39 o 
  -1   5   7      259.93      278.32     11.57 o 
   0   5   7       15.73       20.10      3.75 o 
   1   5   7     1000.43     1116.93     42.14 o 
   2   5   7       11.20        7.51      2.01 o 
   3   5   7      297.18      343.83     15.43 o 
   4   5   7       20.53       16.56      2.29 o 
   5   5   7       45.87       40.08      3.68 o 
   6   5   7      852.11      891.18     63.43 o 
   7   5   7       89.58       82.05      7.98 o 
   8   5   7      243.74      221.84     19.98 o 
   9   5   7       16.69       17.17      4.51 o 
  10   5   7        0.80        1.24      2.21 o 
  11   5   7       12.46        6.84      3.65 o 
  12   5   7        0.62       -0.20      3.02 o 
  13   5   7        0.36       -0.95     12.05 o 
  -9   6   7        0.77       -1.27      4.76 o 
  -8   6   7        2.19       -0.09      3.04 o 
  -7   6   7       68.32       88.61     16.02 o 
  -6   6   7       16.23       13.32      5.18 o 
  -5   6   7      203.83      240.12     22.16 o 
  -4   6   7        1.19        3.54      3.52 o 
  -3   6   7       60.13       71.66      7.92 o 
  -2   6   7      676.37      802.58     62.95 o 
  -1   6   7        2.19        2.74      2.20 o 
   0   6   7      453.56      461.13     17.31 o 
   1   6   7      154.33      156.87      9.45 o 
   2   6   7       96.81       69.94      6.12 o 
   3   6   7       56.09       48.38      7.70 o 
   4   6   7       19.81       15.19      3.69 o 
   5   6   7      272.27      250.97     24.61 o 
   6   6   7       10.01        9.10      5.58 o 
   7   6   7      366.07      405.67     25.95 o 
   8   6   7        2.18        3.08      4.18 o 
   9   6   7        9.23        4.53      4.38 o 
  10   6   7      143.64      174.08     19.66 o 
  11   6   7       17.84        8.40      5.80 o 
  12   6   7       35.79       54.14     13.41 o 
  13   6   7        8.62        8.25      9.83 o 
  -9   7   7        0.37       -0.63      4.12 o 
  -8   7   7        0.54      -26.96     26.96 o 
  -7   7   7        0.96        2.73      2.77 o 
  -6   7   7        7.89       10.01      4.70 o 
  -5   7   7      170.67      171.65     14.48 o 
  -4   7   7       88.36      110.88     12.89 o 
  -3   7   7       41.01       29.49      8.38 o 
  -2   7   7      418.26      390.03     58.57 o 
  -1   7   7       11.45       14.81      5.95 o 
   0   7   7       39.77       26.20      7.23 o 
   1   7   7      828.92      881.45     88.28 o 
   2   7   7       11.13       14.03      4.08 o 
   3   7   7     1297.04     1564.28    102.01 o 
   4   7   7       84.77       87.09     12.79 o 
   5   7   7      273.22      248.36     46.41 o 
   6   7   7      118.07      126.14     16.36 o 
   7   7   7       47.12       66.81     10.56 o 
   8   7   7       26.76       18.80      6.72 o 
   9   7   7       12.62        8.08      4.34 o 
  10   7   7      158.21      198.24     23.94 o 
  11   7   7       11.94       14.82     10.01 o 
  12   7   7        2.38        5.53      7.16 o 
  13   7   7       29.61       40.29     13.96 o 
  -8   8   7       45.31       53.78     38.39 o 
  -7   8   7        1.45        2.84      4.89 o 
  -6   8   7        1.64        4.93      6.96 o 
  -5   8   7        5.56        4.75      7.33 o 
  -4   8   7      153.46      193.41     27.94 o 
  -3   8   7        6.23       12.19      9.16 o 
  -2   8   7        1.32        0.59      2.35 o 
  -1   8   7      104.87       92.94     16.97 o 
   0   8   7      232.85      162.88     46.55 o 
   1   8   7      237.34      253.33     25.89 o 
   2   8   7      983.15     1207.76     86.12 o 
   3   8   7      386.73      508.93     36.74 o 
   4   8   7      244.68      302.67     28.15 o 
   5   8   7       68.05       72.60     17.15 o 
   6   8   7       28.72       35.05      7.59 o 
   7   8   7      115.70       95.07     12.08 o 
   8   8   7       38.17       24.40      6.11 o 
   9   8   7        9.44       16.16      8.74 o 
  10   8   7        1.75        3.45      6.25 o 
  11   8   7       23.30       21.91     12.11 o 
  12   8   7       25.40       20.65      7.72 o 
  -8   9   7        0.73        2.57      3.96 o 
  -7   9   7       50.25       67.05     13.64 o 
  -6   9   7       21.10        7.16      8.72 o 
  -5   9   7       34.67       56.07     19.25 o 
  -4   9   7        1.16       -2.85      9.17 o 
  -3   9   7       15.88       11.10      9.64 o 
  -2   9   7       34.67       30.06     13.01 o 
  -1   9   7        1.97        5.14      3.90 o 
   0   9   7       65.77       54.79     18.15 o 
   1   9   7        1.46        1.78      2.82 o 
   2   9   7      411.25      457.54     38.81 o 
   3   9   7      201.89      207.24     25.25 o 
   4   9   7      182.04      213.50     23.11 o 
   5   9   7      119.24      120.37     14.95 o 
   6   9   7       30.20       26.70      7.74 o 
   7   9   7      373.61      302.82     42.97 o 
   8   9   7       15.97       23.68     12.55 o 
   9   9   7        9.04       18.35      8.53 o 
  10   9   7       26.89       31.77     10.21 o 
  11   9   7        1.60       -1.09      7.39 o 
  12   9   7       15.50       15.06      6.14 o 
  -7  10   7        9.85        5.26     11.42 o 
  -6  10   7        0.26       -0.30      4.79 o 
  -5  10   7       58.29       91.02     25.70 o 
  -4  10   7        3.83        3.94      8.29 o 
  -3  10   7      125.05      137.98     32.06 o 
  -2  10   7        9.10       15.89      9.60 o 
  -1  10   7       10.04       15.01      7.80 o 
   0  10   7      122.49       94.23     32.16 o 
   1  10   7        9.84        9.20      6.55 o 
   2  10   7       74.08       60.04     13.78 o 
   3  10   7      471.64      526.29     35.07 o 
   4  10   7       20.94       15.44      7.33 o 
   5  10   7      104.97      106.68     13.86 o 
   6  10   7      105.89       80.47     15.87 o 
   7  10   7        2.51        3.81     11.42 o 
   8  10   7      267.87      266.47     80.23 o 
   9  10   7       18.77       10.14      6.27 o 
  10  10   7       48.47       55.15     22.21 o 
  11  10   7        2.55       10.47     10.47 o 
  -7  11   7        0.58        4.38      7.21 o 
  -6  11   7        7.90       14.42     15.22 o 
  -5  11   7        1.20        2.91      9.52 o 
  -4  11   7       19.01       36.69     14.08 o 
  -3  11   7        0.47        2.68      8.33 o 
  -2  11   7        1.19        4.66      9.22 o 
  -1  11   7      202.05      274.63    100.36 o 
   0  11   7      175.50      127.02     67.16 o 
   1  11   7        4.31        6.03      9.20 o 
   2  11   7        6.41        4.75      4.72 o 
   3  11   7      138.33      122.56     26.98 o 
   4  11   7       15.48       13.48      8.07 o 
   5  11   7       11.64       10.61      4.41 o 
   6  11   7       32.03       54.56     37.43 o 
   7  11   7       66.19       85.99     43.47 o 
   8  11   7       27.11       17.35     16.02 o 
   9  11   7       15.46       32.04     32.35 o 
  10  11   7        4.17        8.25     10.78 o 
  -6  12   7        2.72        6.45      6.61 o 
  -5  12   7        4.84        7.49      8.30 o 
  -4  12   7       19.21       16.92     10.31 o 
  -3  12   7       22.75       39.35     18.08 o 
  -2  12   7       25.45       34.97     15.23 o 
  -1  12   7       97.14       95.20     46.81 o 
   0  12   7       81.01      105.04     22.21 o 
   1  12   7       41.02        0.63      9.20 o 
   2  12   7       51.20       82.17     14.91 o 
   3  12   7       68.25       54.68      9.84 o 
   4  12   7       93.76       90.13     18.09 o 
   5  12   7        3.12       14.27     10.78 o 
   6  12   7        1.17        4.12      8.88 o 
   7  12   7       38.07       56.15     19.35 o 
   8  12   7        0.76        1.27      7.29 o 
   9  12   7       28.05       55.83     17.77 o 
  -5  13   7        9.10       27.08     11.95 o 
  -4  13   7        2.11       10.47     10.78 o 
  -3  13   7       15.99       22.91     11.50 o 
  -2  13   7       31.50       42.80     22.21 o 
  -1  13   7        4.67        3.74      3.66 o 
   0  13   7       37.65       68.53     16.18 o 
   1  13   7        3.26        1.27      4.44 o 
   2  13   7       52.60       61.24     10.15 o 
   4  13   7        2.34       -0.32      3.17 o 
   5  13   7        6.42        1.59      8.25 o 
   6  13   7        6.41        6.98      7.61 o 
   7  13   7       16.16       21.89     10.79 o 
   8  13   7       15.22       21.57     10.47 o 
  -3  14   7        0.15        6.76      8.09 o 
  -2  14   7        2.62        1.39      3.47 o 
  -1  14   7        0.34        0.32      3.81 o 
   0  14   7        0.50        0.00      2.54 o 
   1  14   7       52.92       47.59      8.25 o 
   5  14   7       16.69        4.12      3.17 o 
   1  -9   8        1.35        1.59      4.24 o 
   2  -9   8        7.94        9.72      6.91 o 
   3  -9   8       27.75       53.40     28.08 o 
   4  -9   8        2.68        2.92      6.18 o 
   5  -9   8        7.89       27.26     20.14 o 
   6  -9   8       13.40       23.16     12.37 o 
   7  -9   8        0.47        5.41      5.98 o 
  -2  -8   8       97.89      159.05     18.73 o 
  -1  -8   8       41.16       44.41      8.76 o 
   0  -8   8       19.99       11.85      9.04 o 
   1  -8   8      191.25      286.77     27.00 o 
   2  -8   8        1.40        5.20      7.13 o 
   3  -8   8       91.85      143.55     24.39 o 
   4  -8   8       75.02      102.81     18.24 o 
   5  -8   8        1.73        9.05     10.27 o 
   6  -8   8       19.86       48.25     24.11 o 
   7  -8   8        2.83        2.13      4.57 o 
   8  -8   8       17.99       14.89      6.00 o 
   9  -8   8        0.45       -3.17      6.34 o 
  -3  -7   8       10.36       11.42      4.76 o 
  -2  -7   8        4.66        4.25      4.17 o 
  -1  -7   8       58.44       55.50     12.55 o 
   0  -7   8       63.99       74.11     14.64 o 
   1  -7   8       58.69       60.27     14.40 o 
   2  -7   8      124.73      151.65     27.78 o 
   3  -7   8       39.15       60.69     20.06 o 
   4  -7   8       60.83       89.66     18.24 o 
   5  -7   8        6.47        7.91      8.62 o 
   6  -7   8       32.10       34.35     12.19 o 
   7  -7   8        0.93        0.90      4.73 o 
   8  -7   8        4.71        2.37      4.26 o 
   9  -7   8       10.48        7.13      3.49 o 
  10  -7   8        2.60        2.85     12.05 o 
  -4  -6   8       23.09        8.25      4.76 o 
  -3  -6   8       26.26       18.29      5.56 o 
  -2  -6   8       74.45       73.66     10.96 o 
  -1  -6   8        2.48       -2.04      5.04 o 
   0  -6   8      121.67      145.22     24.86 o 
   1  -6   8       76.96       91.47     19.11 o 
   2  -6   8      165.37      198.89     31.54 o 
   3  -6   8       32.75       50.42     14.54 o 
   4  -6   8       28.17       46.43     14.44 o 
   5  -6   8       35.59       48.40     17.78 o 
   6  -6   8        2.07        1.00      4.80 o 
   7  -6   8        1.18        3.43      5.33 o 
   8  -6   8        0.68       -0.35      3.15 o 
   9  -6   8        0.22       -4.76     10.15 o 
  10  -6   8        6.92        2.54      7.93 o 
  11  -6   8        0.21        4.44      7.29 o 
  -5  -5   8        7.47        5.07      6.34 o 
  -4  -5   8        3.43        3.17      4.04 o 
  -3  -5   8        6.06        6.18      3.33 o 
  -2  -5   8        3.07        2.54      4.82 o 
  -1  -5   8       24.23       33.28      9.83 o 
   0  -5   8       29.51       35.68     10.76 o 
   1  -5   8       89.27       96.91     18.30 o 
   2  -5   8      183.42      214.66     24.29 o 
   3  -5   8      148.40      179.74     23.05 o 
   4  -5   8       31.20       38.06     16.04 o 
   5  -5   8      198.17      149.46     51.13 o 
   6  -5   8       30.92       29.01      6.47 o 
   7  -5   8       16.69       14.35      6.78 o 
   8  -5   8       79.23       85.39     32.21 o 
   9  -5   8       10.81        9.54      5.60 o 
  10  -5   8        0.24        1.43      3.48 o 
  11  -5   8        0.14        1.91      3.03 o 
  12  -5   8        2.94        3.73      4.19 o 
  -6  -4   8       87.76       88.88     17.78 o 
  -5  -4   8        3.46        0.22      3.20 o 
  -4  -4   8       26.94       25.69      5.48 o 
  -3  -4   8       25.35       18.05      4.55 o 
  -2  -4   8      343.68      277.00     18.38 o 
  -1  -4   8      179.88      145.34     11.55 o 
   0  -4   8      107.29       95.85      9.39 o 
   1  -4   8      192.42      186.32     21.55 o 
   2  -4   8       13.13       12.78      5.35 o 
   3  -4   8       40.51       32.51     10.90 o 
   4  -4   8      112.95      129.58     16.14 o 
   5  -4   8        6.00        5.20      4.76 o 
   6  -4   8      197.88      214.93     16.81 o 
   7  -4   8       50.82       49.62      7.88 o 
   8  -4   8       67.91       61.75      9.35 o 
   9  -4   8       16.62       22.14      8.50 o 
  10  -4   8        4.09        5.54      6.01 o 
  11  -4   8        4.90        4.42      7.13 o 
  12  -4   8        0.18       -4.24      4.24 o 
  -6  -3   8       22.54       30.94     10.94 o 
  -5  -3   8      312.93      321.11     26.52 o 
  -4  -3   8        5.54        9.55      5.37 o 
  -3  -3   8      367.65      379.97     30.55 o 
  -2  -3   8     1011.94      968.50     79.15 o 
  -1  -3   8       74.37       66.79      9.82 o 
   0  -3   8      210.31      184.96     15.63 o 
   1  -3   8        6.57        8.74      3.31 o 
   2  -3   8      694.43      645.73     38.83 o 
   3  -3   8      117.67      112.54     11.61 o 
   4  -3   8        3.26       -0.61      3.68 o 
   5  -3   8      218.78      231.20     22.58 o 
   6  -3   8      127.05      120.61     12.56 o 
   7  -3   8       42.22       46.23      6.40 o 
   8  -3   8        0.98        3.72      5.29 o 
   9  -3   8       27.00       43.52     11.05 o 
  10  -3   8        3.68        0.21      2.88 o 
  11  -3   8        0.90        0.09      4.09 o 
  12  -3   8        0.34        0.02      2.73 o 
  13  -3   8        0.32       -4.27      5.04 o 
  -7  -2   8       66.22      103.16     12.62 o 
  -6  -2   8        0.79        0.88      3.75 o 
  -5  -2   8       67.31      124.86     27.64 o 
  -4  -2   8        2.21        9.80      7.27 o 
  -3  -2   8      599.58      664.18     38.51 o 
  -2  -2   8     2460.41     2808.00    130.81 o 
  -1  -2   8      301.26      285.64     18.17 o 
   0  -2   8       45.01       38.59      5.85 o 
   1  -2   8      137.82      100.02     11.36 o 
   2  -2   8        3.61        1.75      2.12 o 
   3  -2   8       11.93        8.68      4.81 o 
   4  -2   8       96.76       97.63     10.59 o 
   5  -2   8      574.02      485.60     89.14 o 
   6  -2   8        4.24       -1.21      2.96 o 
   7  -2   8       52.99       62.06     10.08 o 
   8  -2   8        1.51        3.20      5.26 o 
   9  -2   8        4.01        4.08      5.82 o 
  10  -2   8        2.85        4.65      6.36 o 
  11  -2   8        2.06        0.55      4.86 o 
  12  -2   8        7.14        3.23      5.61 o 
  13  -2   8        3.23        0.05      3.33 o 
  -7  -1   8        4.42        2.91      3.70 o 
  -6  -1   8       32.87       62.73     34.08 o 
  -5  -1   8       25.56       33.78     10.95 o 
  -4  -1   8       15.03       21.13      9.20 o 
  -3  -1   8       11.30       13.46      8.16 o 
  -2  -1   8      147.52      153.80     19.82 o 
  -1  -1   8      274.07      274.94     23.53 o 
   0  -1   8      257.92      229.58     13.68 o 
   1  -1   8      217.67      174.75     12.61 o 
   2  -1   8      304.76      295.57     14.11 o 
   3  -1   8        5.07        3.69      2.33 o 
   4  -1   8      319.05      330.22     14.49 o 
   5  -1   8       64.05       65.28      8.21 o 
   6  -1   8       75.48       67.78      9.34 o 
   7  -1   8        0.93        1.29      3.63 o 
   8  -1   8      158.82      205.62     19.92 o 
   9  -1   8        5.17        5.37      7.50 o 
  10  -1   8        1.48        1.88      6.49 o 
  11  -1   8       10.36        7.55      9.24 o 
  12  -1   8        0.19        0.84      4.51 o 
  13  -1   8        9.90        2.72      5.25 o 
  -8   0   8        4.75       10.87      7.14 o 
  -7   0   8        2.83        0.44      3.17 o 
  -6   0   8       18.38       35.17     19.28 o 
  -5   0   8       37.80       55.90     15.03 o 
  -4   0   8      115.42      126.77     20.18 o 
  -3   0   8      171.33      175.02     22.05 o 
  -2   0   8      559.95      616.88     41.05 o 
  -1   0   8       98.88       97.27     15.37 o 
   0   0   8       17.38       15.65      6.81 o 
   1   0   8      111.56      101.36      6.69 o 
   2   0   8      742.98      734.63     34.51 o 
   3   0   8        2.32        1.29      1.25 o 
   4   0   8      647.64      650.67     34.41 o 
   5   0   8      217.14      191.94      9.28 o 
   6   0   8      213.67      213.53     21.44 o 
   7   0   8       11.29       16.40      8.12 o 
   8   0   8      107.51      130.66     17.94 o 
   9   0   8       68.19      115.64     19.10 o 
  10   0   8       42.50       54.43     18.49 o 
  11   0   8       28.05       19.40     14.51 o 
  12   0   8       11.53       17.37     10.46 o 
  13   0   8        0.90       -1.36      4.39 o 
  14   0   8        1.62        0.52      2.79 o 
  -8   1   8        8.92        6.39      4.33 o 
  -7   1   8       34.15       81.86     48.91 o 
  -6   1   8       62.38       88.35     39.97 o 
  -5   1   8       10.40       12.05     12.61 o 
  -4   1   8       44.01      163.97     88.15 o 
  -3   1   8        4.86        7.18      7.07 o 
  -2   1   8      160.70      167.37     23.46 o 
  -1   1   8       12.00       13.87      7.20 o 
   0   1   8      266.94      264.16     15.81 o 
   1   1   8      203.16      250.59     13.49 o 
   2   1   8       50.86       35.28      3.05 o 
   3   1   8      565.85      547.71     25.15 o 
   4   1   8      396.13      367.12     15.73 o 
   5   1   8      624.01      615.95     43.78 o 
   6   1   8        5.83        4.93      2.08 o 
   7   1   8      346.36      391.05     29.02 o 
   8   1   8        9.81       19.01     10.38 o 
   9   1   8       16.30       17.37     11.47 o 
  10   1   8        4.59       10.96      9.45 o 
  11   1   8       33.75       18.44     10.85 o 
  12   1   8       17.97       15.61      9.98 o 
  13   1   8        3.10        2.08      6.86 o 
  14   1   8        1.29       -0.71      2.84 o 
  -8   2   8        0.67        2.63      4.71 o 
  -7   2   8       11.13       27.68     17.74 o 
  -6   2   8       18.68       18.89      9.59 o 
  -5   2   8       42.85       59.77     13.56 o 
  -4   2   8      197.95      495.30    213.99 o 
  -3   2   8        3.72        7.27      6.87 o 
  -2   2   8      919.02      980.25     54.82 o 
  -1   2   8       35.16       34.13      8.88 o 
   0   2   8      227.09      251.37     12.01 o 
   1   2   8      415.63      405.43     16.30 o 
   2   2   8      867.93      931.28     29.33 o 
   3   2   8     1617.07     1712.17     43.04 o 
   4   2   8        3.01        1.73      1.40 o 
   5   2   8       38.60       29.96      4.26 o 
   6   2   8      339.47      340.85     34.15 o 
   7   2   8       30.98       25.73      4.53 o 
   8   2   8       55.84       61.31     15.14 o 
   9   2   8       96.00      125.25     18.40 o 
  10   2   8       19.34       21.18     10.60 o 
  11   2   8        0.62       -0.50      5.06 o 
  12   2   8        2.94        1.54      5.66 o 
  13   2   8        7.49       11.11      7.32 o 
  14   2   8        7.36        7.93      4.40 o 
  -8   3   8        2.98        0.81      3.06 o 
  -7   3   8       29.48       29.31     12.07 o 
  -6   3   8       61.24       68.37     15.07 o 
  -5   3   8      130.29      199.56     31.77 o 
  -4   3   8       46.90       48.71     15.36 o 
  -3   3   8     1351.90     1532.87     87.81 o 
  -2   3   8        6.11        9.06      7.41 o 
  -1   3   8      128.11      117.28      6.93 o 
   0   3   8      208.45      220.76      9.72 o 
   1   3   8       55.37       53.82      4.71 o 
   2   3   8      783.24      942.85     30.73 o 
   3   3   8      245.27      247.95      9.58 o 
   4   3   8     1296.59     1416.96     58.77 o 
   5   3   8      120.47      123.80     10.00 o 
   6   3   8       13.39       11.58      3.43 o 
   7   3   8       52.13       45.48      5.50 o 
   8   3   8      274.11      242.50     27.84 o 
   9   3   8        4.46        7.75      6.05 o 
  10   3   8        3.35       -0.25      3.53 o 
  11   3   8       60.48      100.18     20.08 o 
  12   3   8       24.90       30.29     15.17 o 
  13   3   8        1.13       -0.01      2.13 o 
  14   3   8        0.88        0.43      1.79 o 
  -8   4   8        8.17        6.42      5.03 o 
  -7   4   8        6.53        3.62      3.62 o 
  -6   4   8        6.42        6.04      5.38 o 
  -5   4   8        5.28       39.75     27.46 o 
  -4   4   8       10.78       19.92      9.18 o 
  -3   4   8      374.80      415.42     27.88 o 
  -2   4   8       10.20        9.31      3.47 o 
  -1   4   8       22.15       23.64      4.35 o 
   0   4   8      115.30      112.75      6.92 o 
   1   4   8       61.64       71.51      5.06 o 
   2   4   8      572.29      517.01     25.59 o 
   3   4   8      466.87      510.89     19.81 o 
   4   4   8      179.93      208.44     11.15 o 
   5   4   8       46.80       47.04      4.46 o 
   6   4   8        8.76        8.18      2.89 o 
   7   4   8      556.50      556.42     43.03 o 
   8   4   8      132.62      120.35     12.82 o 
   9   4   8       80.13       72.63     12.03 o 
  10   4   8       21.12      149.14     99.60 o 
  11   4   8        0.67        0.99      4.33 o 
  12   4   8        6.34        5.22      4.56 o 
  13   4   8        2.54        1.83      2.98 o 
  14   4   8        3.39        4.12      7.30 o 
  -8   5   8        0.76       -5.29      5.82 o 
  -7   5   8       25.66        5.05      8.28 o 
  -6   5   8       24.88       16.11      7.12 o 
  -5   5   8       38.38       26.56      9.38 o 
  -4   5   8       84.00      196.52     72.28 o 
  -3   5   8        8.58       10.65      4.94 o 
  -2   5   8      271.03      270.26     15.52 o 
  -1   5   8        6.34       11.17      4.92 o 
   0   5   8        5.07        4.37      2.45 o 
   1   5   8       64.58       63.16      4.88 o 
   2   5   8       32.00       32.30      3.50 o 
   3   5   8      123.15      127.31      7.32 o 
   4   5   8      191.29      196.19     13.71 o 
   5   5   8      243.63      236.49     18.28 o 
   6   5   8        6.22        5.84      2.74 o 
   7   5   8     1105.25      976.98    128.67 o 
   8   5   8      211.48      183.57     19.39 o 
   9   5   8        4.62        2.66      3.55 o 
  10   5   8      460.47      421.64     42.62 o 
  11   5   8       38.15       17.17      5.59 o 
  12   5   8       10.19        5.72      3.53 o 
  13   5   8        0.51       -0.01      1.86 o 
  -8   6   8       18.60       20.73     13.19 o 
  -7   6   8       43.38       42.43     11.62 o 
  -6   6   8       96.21      103.15     19.88 o 
  -5   6   8       32.69       37.58      8.19 o 
  -4   6   8       98.76       86.87     10.33 o 
  -3   6   8       49.84       48.01      8.40 o 
  -2   6   8        2.53        2.51      3.95 o 
  -1   6   8      413.76      390.26     20.26 o 
   0   6   8       46.85       42.21      4.46 o 
   1   6   8      607.70      670.16     43.83 o 
   2   6   8        2.77        3.55      1.51 o 
   3   6   8      219.44      225.43     27.02 o 
   4   6   8        4.31        3.67      1.55 o 
   5   6   8       58.90       55.09     12.83 o 
   6   6   8      377.34      422.99     49.80 o 
   7   6   8       10.31        9.06      4.51 o 
   8   6   8       43.69       31.88      7.55 o 
   9   6   8        8.50        5.03      4.79 o 
  10   6   8       24.37       10.56      6.78 o 
  11   6   8        1.07        0.74      3.97 o 
  12   6   8        7.41        3.90      3.01 o 
  13   6   8       11.03        9.52     16.49 o 
  -8   7   8        8.26        0.32      5.08 o 
  -7   7   8        0.35        1.78      3.71 o 
  -6   7   8       53.78       41.18      6.30 o 
  -5   7   8       45.49       39.19      6.84 o 
  -4   7   8       91.54       87.25     13.43 o 
  -3   7   8      205.13      188.80     23.33 o 
  -2   7   8        7.25        5.84      4.74 o 
  -1   7   8       10.40        8.78      6.10 o 
   0   7   8      215.92      193.96     27.60 o 
   1   7   8       23.32       19.73      4.39 o 
   2   7   8      481.21      527.41     40.27 o 
   3   7   8       44.09       39.01     11.74 o 
   4   7   8      106.78      124.82     17.40 o 
   5   7   8        5.10        3.20      6.09 o 
   6   7   8       16.37       30.31     12.69 o 
   7   7   8       81.70       75.81     15.04 o 
   8   7   8       45.56       40.57      7.79 o 
   9   7   8        3.14        3.98      4.26 o 
  10   7   8       43.72       34.05      8.22 o 
  11   7   8       18.35        8.66      7.45 o 
  12   7   8        5.58        7.61      5.28 o 
  13   7   8        0.62        0.00      4.76 o 
  -8   8   8        9.08       22.20     12.05 o 
  -7   8   8       46.94       18.16     18.72 o 
  -6   8   8        0.68        0.09      3.74 o 
  -5   8   8        0.99       -3.17      5.51 o 
  -4   8   8        0.79        2.89      8.38 o 
  -3   8   8      183.62      245.18     37.47 o 
  -2   8   8        2.36        3.19      4.34 o 
  -1   8   8       48.48       57.40     12.85 o 
   0   8   8      589.78      538.05     91.01 o 
   1   8   8      243.41      234.92     22.92 o 
   2   8   8      302.34      317.85     34.34 o 
   3   8   8      159.72      188.35     22.07 o 
   4   8   8       54.49       55.86     13.46 o 
   5   8   8      662.00      670.18     55.39 o 
   6   8   8       31.02       47.27     13.77 o 
   7   8   8       12.77        8.37      3.72 o 
   8   8   8      102.02       67.04     11.73 o 
   9   8   8        2.15        2.78      3.25 o 
  10   8   8        8.86       12.36     13.20 o 
  11   8   8       13.53       16.26      8.95 o 
  12   8   8       15.12       23.02     11.74 o 
  -7   9   8        7.72       14.51     14.27 o 
  -6   9   8       61.20       71.72     14.17 o 
  -5   9   8        1.91        3.13      7.39 o 
  -4   9   8       11.44       11.08     11.85 o 
  -3   9   8        4.03        9.37      8.86 o 
  -2   9   8       23.81       23.68     12.26 o 
  -1   9   8      122.16      112.34     29.84 o 
   0   9   8      208.66      196.39     51.23 o 
   1   9   8        7.24       16.49      8.30 o 
   2   9   8        3.68        4.58      6.39 o 
   3   9   8     1585.57     1907.07    143.70 o 
   4   9   8        2.92        8.76      7.85 o 
   5   9   8       59.32       72.26     14.03 o 
   6   9   8      118.98      146.43     20.19 o 
   7   9   8       88.41       76.85     14.02 o 
   8   9   8      193.49      154.40     36.67 o 
   9   9   8        3.43        1.23      3.38 o 
  10   9   8        8.40       11.61     11.19 o 
  11   9   8       19.53       14.56     18.08 o 
  12   9   8        1.03       -1.59      5.07 o 
  -7  10   8        0.67        3.51      5.87 o 
  -6  10   8       19.11       15.52     18.72 o 
  -5  10   8       19.39       18.90     10.75 o 
  -4  10   8        9.96       16.71     10.83 o 
  -3  10   8        1.12        1.35      5.91 o 
  -2  10   8       81.17      106.03     32.84 o 
  -1  10   8       74.60       76.90     27.77 o 
   0  10   8       14.12        6.53      3.93 o 
   1  10   8       31.11       11.36     26.81 o 
   2  10   8       58.41       89.62     19.20 o 
   3  10   8      264.21      310.56     45.76 o 
   4  10   8      486.35      599.19     41.44 o 
   5  10   8       25.70       16.80     11.54 o 
   6  10   8        6.28       11.74      9.89 o 
   7  10   8       27.90        4.44      8.57 o 
   8  10   8      119.04      169.19     63.80 o 
   9  10   8       62.55       41.20     36.33 o 
  10  10   8       28.18       16.14     19.67 o 
  11  10   8       29.09       32.36     14.59 o 
  -6  11   8        1.27        3.95      6.50 o 
  -5  11   8        6.45        2.49      7.46 o 
  -4  11   8        6.54        4.79      7.62 o 
  -3  11   8       29.88       40.13     29.66 o 
  -2  11   8        6.37       11.61      8.45 o 
  -1  11   8       64.35       79.18     42.20 o 
   0  11   8      152.75      228.92     36.83 o 
   1  11   8        0.77        1.38      3.63 o 
   2  11   8       65.72       74.64     22.69 o 
   3  11   8       12.59       14.48      9.26 o 
   4  11   8       69.77       83.05     12.85 o 
   5  11   8        9.96        6.86      5.55 o 
   6  11   8        9.10        2.85      4.60 o 
   7  11   8      140.96      164.14     36.51 o 
   8  11   8        4.69        7.30     13.00 o 
   9  11   8       26.20       49.17     20.62 o 
  10  11   8        2.37        7.29     10.78 o 
  -5  12   8        9.98        6.69      7.22 o 
  -4  12   8        4.17        7.83      7.62 o 
  -3  12   8       16.87       13.08      8.44 o 
  -2  12   8       44.00       47.38     33.79 o 
  -1  12   8        2.70        0.61      7.77 o 
   0  12   8      135.49      218.42     34.92 o 
   1  12   8       43.90       56.79     30.46 o 
   2  12   8       10.25        1.11      4.44 o 
   3  12   8        6.74        2.79      4.14 o 
   4  12   8       89.61      104.00     13.41 o 
   5  12   8       16.80        8.49      9.36 o 
   6  12   8        3.12        4.44      9.83 o 
   7  12   8       16.12       12.37     13.01 o 
   8  12   8       16.66       21.25     14.91 o 
   9  12   8        4.12        4.12      8.88 o 
  -4  13   8        2.67       16.79     15.07 o 
  -3  13   8        2.78       -3.66      6.82 o 
  -2  13   8        1.56       -0.67      4.47 o 
  -1  13   8       65.71      120.26     43.79 o 
   0  13   8        0.43       -0.63      5.71 o 
   1  13   8       38.64       63.45     16.18 o 
   2  13   8        4.44        0.95      4.44 o 
   3  13   8        3.60       -1.27      6.34 o 
   4  13   8       17.17       10.15      6.98 o 
   5  13   8       31.57       19.99     10.15 o 
   6  13   8        2.97       -9.52     16.18 o 
   7  13   8        1.73       15.54     18.40 o 
   8  13   8       19.71       13.96     17.76 o 
  -3  14   8       12.54       58.05     17.13 o 
  -2  14   8       13.65        6.98      8.56 o 
  -1  14   8       23.64        7.30      8.25 o 
   0  14   8        4.53       -0.32      3.81 o 
   1  14   8        1.33        0.32      5.39 o 
   2  14   8       34.12        3.49      7.30 o 
   5  14   8        8.42        4.44      4.12 o 
   6  14   8       26.47       10.79      6.03 o 
   1  -8   9        3.77        2.39      4.43 o 
   2  -8   9       22.75       21.56     17.45 o 
   3  -8   9        8.24       18.65     11.08 o 
   4  -8   9        0.76        4.87      5.94 o 
   5  -8   9        1.93        4.16      8.88 o 
   6  -8   9        9.28       12.15      9.99 o 
   7  -8   9        4.08        2.51      6.48 o 
  -1  -7   9        7.19        5.63      3.91 o 
   0  -7   9       69.37       75.10     18.41 o 
   1  -7   9       31.20       48.11     11.58 o 
   2  -7   9        3.45        0.47      4.87 o 
   3  -7   9       91.95      124.07     18.66 o 
   4  -7   9        5.79        8.91     14.08 o 
   5  -7   9       27.34       33.96     11.43 o 
   6  -7   9        2.72        5.41      6.25 o 
   7  -7   9       10.21        5.51      5.43 o 
   8  -7   9        5.43        5.28      5.56 o 
   9  -7   9        0.25       -2.54      7.29 o 
  -2  -6   9        2.98        3.46      2.64 o 
  -1  -6   9       16.43       24.56     10.15 o 
   0  -6   9       83.66       79.54     13.96 o 
   1  -6   9      103.83      136.35     24.92 o 
   2  -6   9       10.65       18.12      9.27 o 
   3  -6   9       43.56       60.20     24.77 o 
   4  -6   9        6.06       13.24      9.16 o 
   5  -6   9        9.29       15.60      9.39 o 
   6  -6   9        1.21        4.27      5.92 o 
   7  -6   9        8.72        7.28      6.33 o 
   8  -6   9        1.54        3.90      3.53 o 
   9  -6   9        0.16        1.27      7.29 o 
  10  -6   9        0.40        0.95      6.03 o 
  -4  -5   9        4.05        2.22      6.34 o 
  -3  -5   9        8.65        7.07      5.87 o 
  -2  -5   9        0.83       -0.95      1.74 o 
  -1  -5   9        3.03        1.78      3.23 o 
   0  -5   9       36.75       43.99     11.10 o 
   1  -5   9       38.00       33.57     11.26 o 
   2  -5   9       49.56       56.32     27.60 o 
   3  -5   9       30.06       37.19     14.75 o 
   4  -5   9      226.54      281.54     39.23 o 
   5  -5   9        1.17       -0.81      3.57 o 
   6  -5   9       18.80       17.92      5.40 o 
   7  -5   9      182.68      197.43     30.64 o 
   8  -5   9        3.70        1.63      4.02 o 
   9  -5   9       20.70       20.61     10.06 o 
  10  -5   9        1.14        3.22      5.78 o 
  11  -5   9        1.99        2.23      3.17 o 
  -5  -4   9       28.28       15.55      8.25 o 
  -4  -4   9        1.69        4.60      4.59 o 
  -3  -4   9       17.88       11.22     11.32 o 
  -2  -4   9       67.57       58.75     21.42 o 
  -1  -4   9      102.42       63.62     15.12 o 
   0  -4   9       61.67       47.00     14.59 o 
   1  -4   9        2.05        2.33      3.28 o 
   2  -4   9        8.51        2.67      6.26 o 
   3  -4   9       33.81       24.16      6.61 o 
   4  -4   9       40.63       37.60     11.49 o 
   5  -4   9       25.17       22.62      6.88 o 
   6  -4   9      126.95      140.76     13.59 o 
   7  -4   9       82.39       75.85     11.13 o 
   8  -4   9        1.45        2.00      5.39 o 
   9  -4   9        1.03        1.76      2.99 o 
  10  -4   9        9.38       13.47      5.38 o 
  11  -4   9        0.49        0.47      2.54 o 
  12  -4   9        2.68        4.31      3.77 o 
  -5  -3   9       33.30       36.22      5.83 o 
  -4  -3   9      279.91      244.09     19.35 o 
  -3  -3   9      300.91      258.07     19.34 o 
  -2  -3   9       21.18       17.87      7.14 o 
  -1  -3   9        4.26        3.69      4.38 o 
   0  -3   9       74.62       55.87      9.34 o 
   1  -3   9       34.78       25.32      6.78 o 
   2  -3   9       34.13       39.31      7.99 o 
   3  -3   9        4.02        3.10      5.81 o 
   4  -3   9       63.86       60.59      9.57 o 
   5  -3   9      214.41      220.95     17.34 o 
   6  -3   9        2.45       -0.03      2.49 o 
   7  -3   9        6.75        5.53      7.16 o 
   8  -3   9       89.28       99.45     15.46 o 
   9  -3   9        0.53       -0.28      1.93 o 
  10  -3   9        1.36       -2.46      4.92 o 
  11  -3   9        2.58        0.39      3.33 o 
  12  -3   9        1.05       -0.75      3.56 o 
  -6  -2   9        3.83        5.71      8.25 o 
  -5  -2   9      115.50      122.28     14.12 o 
  -4  -2   9       95.29       88.24     12.27 o 
  -3  -2   9      562.50      556.16     48.68 o 
  -2  -2   9      254.72      266.58     21.57 o 
  -1  -2   9       17.77       16.44      8.76 o 
   0  -2   9       43.24       40.56     10.72 o 
   1  -2   9      130.06      102.96     16.68 o 
   2  -2   9      129.76       82.11     15.26 o 
   3  -2   9        2.52        1.44      3.35 o 
   4  -2   9       51.88       49.30      8.26 o 
   5  -2   9        4.39        2.40      3.87 o 
   6  -2   9      164.14      142.13     21.21 o 
   7  -2   9        3.09        4.04      3.69 o 
   8  -2   9       46.79       49.62     16.87 o 
   9  -2   9       16.84       15.22     13.06 o 
  10  -2   9        7.52        1.96      4.96 o 
  11  -2   9       16.53        3.48      5.70 o 
  12  -2   9        3.95       -0.08      3.34 o 
  13  -2   9        9.69       21.28      7.25 o 
  -6  -1   9        7.14        8.86      5.21 o 
  -5  -1   9       55.99       68.74     13.77 o 
  -4  -1   9       19.85       21.33      9.74 o 
  -3  -1   9      227.60      276.47     26.39 o 
  -2  -1   9       16.98       22.39     10.48 o 
  -1  -1   9       30.16       31.10      9.73 o 
   0  -1   9      368.56      375.84     27.86 o 
   1  -1   9      229.37      218.24     21.04 o 
   2  -1   9      414.94      390.60     33.68 o 
   3  -1   9       72.12       43.38      7.47 o 
   4  -1   9      158.23      175.11     19.65 o 
   5  -1   9      337.31      300.61     32.22 o 
   6  -1   9        4.84        4.17      3.60 o 
   7  -1   9       53.39       52.61      9.84 o 
   8  -1   9       27.23       29.49     10.68 o 
   9  -1   9        2.00        3.36      6.55 o 
  10  -1   9        4.97        4.20      6.21 o 
  11  -1   9        1.18        0.52      4.26 o 
  12  -1   9        1.32        1.73      4.94 o 
  13  -1   9        1.05       -2.96      6.67 o 
  -7   0   9        9.26       13.87      5.74 o 
  -6   0   9        5.83       17.73     12.21 o 
  -5   0   9       68.22      101.88     16.71 o 
  -4   0   9       96.83      109.23     16.80 o 
  -3   0   9      223.97      300.96     28.91 o 
  -2   0   9      382.40      420.02     30.54 o 
  -1   0   9       16.16       15.58      8.09 o 
   0   0   9      120.24      114.58     24.42 o 
   1   0   9        8.04       10.34      5.96 o 
   2   0   9      176.32      182.52     15.98 o 
   3   0   9      887.55      784.93     47.62 o 
   4   0   9       27.25       20.18      2.75 o 
   5   0   9      112.97       97.98      8.69 o 
   6   0   9        2.07        4.26      3.99 o 
   7   0   9       94.30      106.37     12.40 o 
   8   0   9        7.67       12.38      7.02 o 
   9   0   9        7.55        5.01      6.30 o 
  10   0   9      118.72      173.18     21.47 o 
  11   0   9        3.69        1.81      5.43 o 
  12   0   9        1.81        3.17      5.86 o 
  13   0   9        2.21        3.72      6.05 o 
  -7   1   9        0.86        2.37      3.62 o 
  -6   1   9       71.44      134.85     39.34 o 
  -5   1   9       79.48      105.93     16.36 o 
  -4   1   9       35.33      100.03     46.98 o 
  -3   1   9       17.58       14.02      8.89 o 
  -2   1   9      107.54      131.00     22.91 o 
  -1   1   9      131.46      132.65     18.28 o 
   0   1   9        1.98        1.17      4.93 o 
   1   1   9      262.66      275.47     26.90 o 
   2   1   9        2.31        2.48      4.63 o 
   3   1   9      212.10      191.79      7.78 o 
   4   1   9      163.84      136.00      6.82 o 
   5   1   9       94.72       72.10      8.64 o 
   6   1   9      545.45      507.51     62.85 o 
   7   1   9       37.59       49.48     10.93 o 
   8   1   9        2.77        2.23      4.70 o 
   9   1   9       23.95       16.22      8.39 o 
  10   1   9       35.00       35.08     11.45 o 
  11   1   9       48.81       93.19     16.35 o 
  12   1   9        0.23       -2.30      6.03 o 
  13   1   9       13.92       31.05     10.33 o 
  14   1   9        2.19        1.97      3.91 o 
  -7   2   9       53.29       26.24     10.27 o 
  -6   2   9       64.50       89.43     25.34 o 
  -5   2   9        1.51        5.68      7.01 o 
  -4   2   9        3.86        7.35     10.53 o 
  -3   2   9       74.99      103.07     16.06 o 
  -2   2   9       70.95       77.42     18.24 o 
  -1   2   9       20.07       30.42     10.56 o 
   0   2   9       21.08       28.41     11.09 o 
   1   2   9      123.93      127.76     13.41 o 
   2   2   9      100.34       83.58      5.29 o 
   3   2   9      165.62      177.12      7.60 o 
   4   2   9       50.71       39.93      3.75 o 
   5   2   9       22.31       27.21      3.94 o 
   6   2   9       95.51       71.50      7.93 o 
   7   2   9      132.21      133.69     16.53 o 
   8   2   9        4.84        6.59      5.55 o 
   9   2   9        5.84        7.52      6.52 o 
  10   2   9       38.20       39.35     11.06 o 
  11   2   9       30.37       51.32     12.47 o 
  12   2   9       28.29       31.29     12.20 o 
  13   2   9        0.43       -2.79      4.87 o 
  14   2   9        4.68        7.06      4.69 o 
  -7   3   9        8.70        5.61      4.84 o 
  -6   3   9        3.82        4.50      5.62 o 
  -5   3   9       61.69       67.12     13.66 o 
  -4   3   9       62.35       53.26     16.72 o 
  -3   3   9        2.15       -2.05      4.99 o 
  -2   3   9      152.06      150.96     17.63 o 
  -1   3   9       60.98       63.73     11.67 o 
   0   3   9      290.49      280.87     23.52 o 
   1   3   9       46.31       40.54      4.10 o 
   2   3   9      134.09      155.36      9.55 o 
   3   3   9      350.66      355.87     17.21 o 
   4   3   9        3.37        3.50      2.80 o 
   5   3   9      172.31      144.49     12.77 o 
   6   3   9      277.82      311.06     72.34 o 
   7   3   9      325.23      273.67     39.60 o 
   8   3   9       14.69       10.13      5.44 o 
   9   3   9       80.55       93.30     15.35 o 
  10   3   9        1.79        8.37      6.50 o 
  11   3   9        0.80        0.75      4.34 o 
  12   3   9       44.55       59.28     11.50 o 
  13   3   9        1.14        0.10      2.64 o 
  14   3   9        0.22       -9.63      9.83 o 
  -8   4   9        6.58        2.68      4.17 o 
  -7   4   9       55.61       42.19     17.50 o 
  -6   4   9       25.22       13.59      7.63 o 
  -5   4   9       13.86       23.34     15.36 o 
  -4   4   9       61.98       64.57     13.12 o 
  -3   4   9       95.13      127.50     18.80 o 
  -2   4   9      137.66      143.00     17.84 o 
  -1   4   9       18.03       22.39      4.34 o 
   0   4   9       21.96       24.30      4.35 o 
   1   4   9      144.43      168.36      8.80 o 
   2   4   9       48.14       52.30      4.87 o 
   3   4   9     1033.23     1114.29     68.86 o 
   4   4   9       21.84       22.51      5.72 o 
   5   4   9      391.74      429.53     20.17 o 
   6   4   9       65.99       63.87     13.39 o 
   7   4   9       35.49       34.53      6.62 o 
   8   4   9      120.93      101.65     12.08 o 
   9   4   9       25.01       19.60      5.24 o 
  10   4   9      205.64      264.23     64.90 o 
  11   4   9        0.70        0.60      2.44 o 
  12   4   9        1.32        3.51      4.25 o 
  13   4   9        0.36        0.51      3.53 o 
  -8   5   9        1.45       -4.12     10.78 o 
  -7   5   9        2.37       -2.29      2.55 o 
  -6   5   9       32.86       20.29     11.10 o 
  -5   5   9        1.39        0.92      5.72 o 
  -4   5   9        9.06       13.65     10.09 o 
  -3   5   9      423.77      505.53     54.49 o 
  -2   5   9       31.39       39.79      7.48 o 
  -1   5   9      626.69      698.26     31.24 o 
   0   5   9       47.14       39.93      6.04 o 
   1   5   9      148.91      146.34     10.54 o 
   2   5   9      251.11      218.63     19.20 o 
   3   5   9       75.48       72.69      7.31 o 
   4   5   9       77.80       58.80      6.56 o 
   5   5   9        3.97        3.89      3.27 o 
   6   5   9       27.25       17.42      6.20 o 
   7   5   9       28.00       21.36      4.68 o 
   8   5   9        1.45       -0.18      2.09 o 
   9   5   9       99.46       87.73     13.65 o 
  10   5   9        0.79        1.24      2.42 o 
  11   5   9      123.52      107.43     24.36 o 
  12   5   9       22.62        8.58      5.16 o 
  13   5   9        0.32        0.00      2.16 o 
  -7   6   9        0.55       -5.07      6.66 o 
  -6   6   9       34.29        6.88      8.77 o 
  -5   6   9       34.94       43.63     11.47 o 
  -4   6   9       13.35       32.85     16.86 o 
  -3   6   9       13.24       32.07     10.86 o 
  -2   6   9       18.02       29.45      9.89 o 
  -1   6   9       30.04       34.39      5.87 o 
   0   6   9      321.10      357.19     19.69 o 
   1   6   9        5.18        3.13      2.33 o 
   2   6   9     1347.32     1204.03    140.66 o 
   3   6   9       14.44       14.99      4.20 o 
   4   6   9        4.11        3.17      2.03 o 
   5   6   9       19.62       13.02      3.76 o 
   6   6   9       24.58       23.40     13.10 o 
   7   6   9       83.00       88.06     19.64 o 
   8   6   9       40.61       35.80     10.56 o 
   9   6   9      325.86      313.67     44.67 o 
  10   6   9       75.36       58.24     10.57 o 
  11   6   9        2.27        0.83      3.13 o 
  12   6   9        4.03        1.20      3.59 o 
  13   6   9        0.53        0.29      1.75 o 
  -7   7   9        2.96       21.25     13.64 o 
  -6   7   9        0.50        1.15      3.46 o 
  -5   7   9      118.12      126.34     56.82 o 
  -4   7   9       12.75        6.72      3.19 o 
  -3   7   9        5.88        4.67      3.07 o 
  -2   7   9      444.91      423.39     26.02 o 
  -1   7   9      235.51      246.28     36.18 o 
   0   7   9      104.33      104.94     17.03 o 
   1   7   9      671.49      801.02     89.08 o 
   2   7   9       21.55       33.47     11.50 o 
   3   7   9      285.11      355.67     31.14 o 
   4   7   9        6.33       18.28     17.70 o 
   5   7   9       45.70       56.50     14.23 o 
   6   7   9       79.64       85.16     16.63 o 
   7   7   9       37.75       37.21     13.23 o 
   8   7   9       39.78       47.07     14.03 o 
   9   7   9        3.49        2.67      3.57 o 
  10   7   9       91.71       69.95     11.04 o 
  11   7   9        2.67        1.13      2.65 o 
  12   7   9       32.08       18.82      8.62 o 
  13   7   9        1.39        2.22      4.76 o 
  -7   8   9       19.16       48.85     18.08 o 
  -6   8   9        2.57        0.63      7.61 o 
  -5   8   9        4.07        3.74      4.59 o 
  -4   8   9       15.41       18.02      8.07 o 
  -3   8   9       33.09       25.74      9.66 o 
  -2   8   9        3.52       -2.43      7.08 o 
  -1   8   9      163.36      174.17     36.34 o 
   0   8   9       33.27       28.11      9.53 o 
   1   8   9      610.67      713.59     92.22 o 
   2   8   9        1.96        5.39      9.17 o 
   3   8   9       36.75       64.26     15.13 o 
   4   8   9        4.27       12.17     11.38 o 
   5   8   9       57.58       74.95     20.77 o 
   6   8   9      532.96      645.20     58.30 o 
   7   8   9        1.92       -5.06      7.28 o 
   8   8   9        7.19       13.00      8.45 o 
   9   8   9        9.00        7.26      5.11 o 
  10   8   9       12.23        9.11      4.98 o 
  11   8   9       22.43       12.22      7.44 o 
  12   8   9        2.00        0.16      3.81 o 
  -7   9   9        0.31        0.32      5.07 o 
  -6   9   9       24.56       22.58     23.32 o 
  -5   9   9       29.84        6.10     10.79 o 
  -4   9   9       31.96       32.60     11.21 o 
  -3   9   9        4.41        7.99      7.81 o 
  -2   9   9        2.12        2.04      4.41 o 
  -1   9   9       33.32       33.03      9.43 o 
   0   9   9       11.30        7.33      4.24 o 
   1   9   9      119.63      114.52     30.16 o 
   2   9   9     1208.77     1545.89    173.52 o 
   3   9   9        1.94        0.17      6.91 o 
   4   9   9      229.78      275.93     40.98 o 
   5   9   9       39.16       37.32     13.11 o 
   6   9   9        3.47        7.76      8.04 o 
   7   9   9      732.79      798.74     56.54 o 
   8   9   9        0.99        1.15      4.51 o 
   9   9   9       63.22       70.45     22.69 o 
  10   9   9        0.67        0.31      1.70 o 
  11   9   9        0.58       -3.17      7.93 o 
  12   9   9        0.53        2.22      8.88 o 
  -6  10   9        0.13        4.23      4.44 o 
  -5  10   9       41.93       48.74     13.01 o 
  -4  10   9        0.42        1.52      5.41 o 
  -3  10   9        0.53        0.26      5.51 o 
  -2  10   9       55.79       93.32     25.38 o 
  -1  10   9       23.85       15.99      6.91 o 
   0  10   9        1.93        2.00      3.46 o 
   1  10   9       82.83       64.80     26.66 o 
   2  10   9      193.93      232.30     47.64 o 
   3  10   9        2.57        3.58      6.72 o 
   4  10   9      135.81      139.66     23.68 o 
   5  10   9      193.08      214.45     30.74 o 
   6  10   9       28.58       39.52     16.48 o 
   7  10   9      108.85      103.88     15.12 o 
   8  10   9       20.01        6.78      9.83 o 
   9  10   9        2.76       -3.17     10.78 o 
  10  10   9       32.69       46.64     19.67 o 
  11  10   9        0.57       -2.54      7.29 o 
  -5  11   9        0.17        0.53      5.11 o 
  -4  11   9        7.14       10.10      8.18 o 
  -3  11   9        5.64        8.09      8.87 o 
  -2  11   9       17.13       29.83     17.76 o 
  -1  11   9      304.59      346.67    198.49 o 
   0  11   9       95.92      145.36     31.74 o 
   1  11   9       71.07       86.44     42.84 o 
   2  11   9        8.79        4.50      9.99 o 
   3  11   9       96.05       95.18     31.90 o 
   4  11   9        1.28        0.92      4.65 o 
   5  11   9       18.34       16.17     22.36 o 
   6  11   9      165.88      192.70     19.11 o 
   7  11   9       32.18       13.58     20.14 o 
   8  11   9       85.43      132.02     33.01 o 
   9  11   9        1.06       -2.85      9.83 o 
  10  11   9        0.91       -4.12      9.52 o 
  -5  12   9        0.27        0.97      3.79 o 
  -4  12   9        5.04        3.92      5.64 o 
  -3  12   9       40.63       71.70     40.77 o 
  -2  12   9        6.05        4.73      5.45 o 
  -1  12   9       36.36       40.44     29.50 o 
   0  12   9        0.62       -4.76     10.78 o 
   1  12   9       84.36      138.05     27.61 o 
   2  12   9       69.51       77.95     39.66 o 
   3  12   9       17.90       32.56      9.03 o 
   4  12   9       34.84       54.89     10.97 o 
   5  12   9       24.81       13.95     11.90 o 
   6  12   9        1.16        2.51      5.32 o 
   7  12   9       12.62       24.74     16.49 o 
   8  12   9        3.62       12.05     13.00 o 
   9  12   9       15.74       40.60     30.13 o 
  -4  13   9       15.46        6.38      8.09 o 
  -3  13   9        1.25        1.59      5.16 o 
  -2  13   9       18.90        5.66      6.32 o 
  -1  13   9        7.54       13.64     23.15 o 
   0  13   9       71.09      136.45     26.97 o 
   1  13   9        0.48       -3.17      7.93 o 
   2  13   9       48.19       77.10     29.82 o 
   3  13   9       15.87        3.86      4.35 o 
   4  13   9        5.32        1.48      2.97 o 
   5  13   9       60.90       63.17      7.86 o 
   6  13   9        0.92       -1.90      6.66 o 
   8  13   9        1.98        8.88      9.52 o 
  -2  14   9        2.47       -1.90      6.34 o 
  -1  14   9        0.65        1.27      6.03 o 
   0  14   9       20.95       21.57     19.03 o 
   1  14   9       19.98       10.47     14.91 o 
   2  14   9        0.35        0.63      3.81 o 
   3  14   9       30.40       37.12      7.93 o 
   4  14   9        6.34        0.32      1.59 o 
   6  14   9        1.04        0.63      3.49 o 
   1  -7  10       49.13       55.41     21.89 o 
   2  -7  10        0.56        2.40      4.20 o 
   3  -7  10        0.49        3.83      7.24 o 
   4  -7  10       17.46       32.01     23.63 o 
   5  -7  10        2.75        5.87      5.61 o 
   6  -7  10        6.67        5.00      5.80 o 
   7  -7  10        0.35       -0.71      2.73 o 
  -1  -6  10        1.78        2.85     12.37 o 
   0  -6  10        3.67        8.07      6.66 o 
   1  -6  10        7.04        0.70      3.67 o 
   2  -6  10       34.05       30.93     12.79 o 
   3  -6  10        5.33        8.78      6.57 o 
   4  -6  10       22.06       20.60      8.76 o 
   5  -6  10       16.04       13.22      7.74 o 
   6  -6  10       10.31       10.62      8.84 o 
   7  -6  10       23.24       12.64      6.08 o 
   8  -6  10        0.63       -0.48      1.50 o 
   9  -6  10        0.21        2.54      7.29 o 
  -2  -5  10       51.48       54.26     15.55 o 
  -1  -5  10        5.05        4.76      9.83 o 
   0  -5  10       30.93       32.12     20.14 o 
   1  -5  10       62.04       43.37     23.64 o 
   2  -5  10       14.03       21.81     10.31 o 
   3  -5  10       14.85       22.03      9.36 o 
   4  -5  10        0.50       -3.23      5.41 o 
   5  -5  10       64.15       45.68     18.33 o 
   6  -5  10       24.92       17.48      5.19 o 
   7  -5  10        6.56        4.08      5.40 o 
   8  -5  10        5.28        5.09      4.05 o 
   9  -5  10        0.63        0.85      2.60 o 
  10  -5  10        8.03        3.71      3.50 o 
  -3  -4  10       48.77       33.68     16.82 o 
  -2  -4  10        9.13        3.84      2.40 o 
  -1  -4  10       26.36        4.96      7.65 o 
   0  -4  10       83.97       71.07     25.55 o 
   1  -4  10      252.40      225.71     53.73 o 
   2  -4  10       26.81       21.94      6.52 o 
   3  -4  10       10.57        2.90      5.60 o 
   4  -4  10       25.19       26.46      7.22 o 
   5  -4  10       74.54       82.28     17.17 o 
   6  -4  10       33.27       33.30      8.51 o 
   7  -4  10       76.44       70.74     10.69 o 
   8  -4  10       69.35       85.08     14.38 o 
   9  -4  10        1.15        2.71      6.77 o 
  10  -4  10        8.07        4.05      4.27 o 
  11  -4  10        5.49        6.43      3.38 o 
  -4  -3  10       37.46       24.25      5.17 o 
  -3  -3  10      600.27      556.89     43.89 o 
  -2  -3  10       34.46       32.88      7.12 o 
  -1  -3  10       42.44       49.99     10.88 o 
   0  -3  10        7.90        6.68      5.87 o 
   1  -3  10       30.97       47.80     11.74 o 
   2  -3  10       89.99       82.82     13.46 o 
   3  -3  10       45.92       36.61      7.26 o 
   4  -3  10       82.29       87.97     17.63 o 
   5  -3  10        1.03        1.76      4.07 o 
   6  -3  10       64.76       85.44     12.31 o 
   7  -3  10        0.94       -1.82      8.94 o 
   8  -3  10        0.53       -2.14      6.89 o 
   9  -3  10       68.41       73.86     18.42 o 
  10  -3  10        0.70        1.53      3.21 o 
  11  -3  10        8.43        8.04      6.16 o 
  12  -3  10        1.73        1.83      4.24 o 
  -5  -2  10       19.45       14.63      5.18 o 
  -4  -2  10       26.73       19.89      9.00 o 
  -3  -2  10      531.43      563.51     32.42 o 
  -2  -2  10      196.93      208.32     22.67 o 
  -1  -2  10        1.85        1.66      4.26 o 
   0  -2  10       74.56       79.57     16.77 o 
   1  -2  10      128.82      114.63     25.43 o 
   2  -2  10       22.22       11.09      5.81 o 
   3  -2  10        2.86       -1.03      3.11 o 
   4  -2  10       33.21       27.82      6.72 o 
   5  -2  10       75.74       76.58     11.08 o 
   6  -2  10       23.78       16.65      8.93 o 
   7  -2  10       46.30       58.20     14.46 o 
   8  -2  10        5.99        4.48      3.92 o 
   9  -2  10       22.68       21.03      7.16 o 
  10  -2  10       21.35       27.47      8.62 o 
  11  -2  10        0.23       -0.93      3.63 o 
  12  -2  10        8.64       18.14      8.07 o 
  -5  -1  10       10.42       10.80      5.64 o 
  -4  -1  10       39.62       44.01     11.56 o 
  -3  -1  10      106.05      120.32     15.67 o 
  -2  -1  10      122.93      140.22     18.71 o 
  -1  -1  10        5.89        6.23      8.64 o 
   0  -1  10        6.45        9.37      6.29 o 
   1  -1  10      293.76      231.67     51.92 o 
   2  -1  10       65.56       47.22     11.68 o 
   3  -1  10       13.55       10.46      6.02 o 
   4  -1  10       70.75       55.85     11.67 o 
   5  -1  10       32.41       31.67      7.21 o 
   6  -1  10       27.26       18.61      8.26 o 
   7  -1  10       14.46       11.26      4.79 o 
   8  -1  10       98.75      105.13     14.04 o 
   9  -1  10        0.46        1.36      4.68 o 
  10  -1  10       24.32       15.86     11.96 o 
  11  -1  10        6.27        6.57      7.55 o 
  12  -1  10        0.36        4.41      7.41 o 
  13  -1  10        6.69        6.46      5.17 o 
  -6   0  10       22.61       25.45      7.32 o 
  -5   0  10        0.86       -0.24      3.93 o 
  -4   0  10       43.76       40.69     12.58 o 
  -3   0  10        9.61        9.79      9.00 o 
  -2   0  10       13.40       11.53      9.23 o 
  -1   0  10        9.72       12.46      9.04 o 
   0   0  10      238.58      265.36     22.17 o 
   1   0  10       32.96       40.52     14.00 o 
   2   0  10      106.40      100.22     14.38 o 
   3   0  10       67.48       66.05      8.91 o 
   4   0  10      950.26     1058.10     62.98 o 
   5   0  10       10.41        5.74      2.29 o 
   6   0  10      274.05      226.13     46.33 o 
   7   0  10       11.18        8.11      5.60 o 
   8   0  10       40.08       36.79      9.67 o 
   9   0  10       81.93      114.74     17.05 o 
  10   0  10       69.21       87.12     16.28 o 
  11   0  10        8.34       10.70      8.21 o 
  12   0  10        0.56       -0.62      4.03 o 
  13   0  10        0.13       -0.08      3.67 o 
  -6   1  10       18.99       26.23      7.45 o 
  -5   1  10       98.70      124.19     21.45 o 
  -4   1  10       13.42       25.81     10.49 o 
  -3   1  10      182.12      199.65     29.54 o 
  -2   1  10       53.32       56.71     13.23 o 
  -1   1  10       27.68       33.32     12.10 o 
   0   1  10       63.23       60.78     12.03 o 
   1   1  10      108.18      114.41     13.90 o 
   2   1  10      355.22      401.92     25.20 o 
   3   1  10       19.10       14.65      8.60 o 
   4   1  10      206.73      191.28     18.55 o 
   5   1  10      642.79      519.64     75.92 o 
   6   1  10       52.26       44.24      7.94 o 
   7   1  10      418.14      411.67     68.22 o 
   8   1  10        8.95       11.29      6.71 o 
   9   1  10        5.70        6.60      6.18 o 
  10   1  10        6.11        8.08      7.08 o 
  11   1  10        1.07        0.38      3.89 o 
  12   1  10       26.35       31.32     11.87 o 
  13   1  10        4.91        7.13      6.35 o 
  -6   2  10       97.29       79.02     14.36 o 
  -5   2  10       37.67       63.79     16.76 o 
  -4   2  10       92.21      119.07     18.17 o 
  -3   2  10       36.19       41.42     13.95 o 
  -2   2  10      101.17      115.94     16.80 o 
  -1   2  10        4.22        6.26      6.58 o 
   0   2  10       11.14       15.20      9.08 o 
   1   2  10      111.01      102.85     14.55 o 
   2   2  10      261.62      258.49     18.74 o 
   3   2  10      395.65      360.75     35.99 o 
   4   2  10       46.94       44.44      6.44 o 
   5   2  10       57.58       59.67      7.45 o 
   6   2  10       13.35        7.41      2.76 o 
   7   2  10      192.53      170.88     40.05 o 
   8   2  10       79.12       90.03     19.49 o 
   9   2  10       49.62       58.96     13.65 o 
  10   2  10        6.91       11.06     10.34 o 
  11   2  10        4.80        6.03      9.14 o 
  12   2  10        1.20        4.30      6.40 o 
  13   2  10        0.67        0.06      2.56 o 
  -7   3  10        0.35       -1.61      3.45 o 
  -6   3  10       31.55       76.40     23.57 o 
  -5   3  10       30.74       47.20     22.42 o 
  -4   3  10      129.16      185.12     24.48 o 
  -3   3  10        1.56       -0.01      4.69 o 
  -2   3  10        1.81        6.33      8.78 o 
  -1   3  10       84.00       99.98     14.53 o 
   0   3  10       19.65       28.41      9.70 o 
   1   3  10       45.19       45.12      8.96 o 
   2   3  10       82.70       79.08      6.83 o 
   3   3  10      456.34      418.45     21.97 o 
   4   3  10      310.02      295.74     17.92 o 
   5   3  10      173.58      170.75     13.32 o 
   6   3  10      534.55      485.40     41.46 o 
   7   3  10        1.79        2.57      3.00 o 
   8   3  10       96.10       84.27     17.32 o 
   9   3  10       28.69       15.93      7.43 o 
  10   3  10        2.75        4.08      5.24 o 
  11   3  10       17.35       25.00      8.70 o 
  12   3  10        1.46        1.49      3.97 o 
  13   3  10       11.05        9.91      7.37 o 
  -7   4  10       12.24       17.45      9.83 o 
  -6   4  10       24.97       54.52     21.75 o 
  -5   4  10        3.87        4.54      7.01 o 
  -4   4  10       10.68       17.76      8.89 o 
  -3   4  10      317.27      349.19     32.16 o 
  -2   4  10      112.05      121.52     16.17 o 
  -1   4  10        2.83        3.44      7.60 o 
   0   4  10       12.49       14.91      6.91 o 
   1   4  10       28.50       29.12      4.99 o 
   2   4  10       18.33       17.10      4.17 o 
   3   4  10       68.06       38.51      7.60 o 
   4   4  10      131.59      148.40     13.09 o 
   5   4  10      234.91      214.00     20.89 o 
   6   4  10        1.78       -0.82      3.15 o 
   7   4  10      580.95      571.40     64.87 o 
   8   4  10       27.89       18.65      4.84 o 
   9   4  10       88.20       82.13     15.20 o 
  10   4  10       28.78       30.93      8.04 o 
  11   4  10       29.27       29.13      7.86 o 
  12   4  10       52.19       64.63     11.79 o 
  13   4  10        1.37        1.56      3.38 o 
  -7   5  10       11.19       10.91     11.10 o 
  -6   5  10       29.38       52.36     18.46 o 
  -5   5  10       13.53        8.88      7.39 o 
  -4   5  10        1.09        2.97      5.00 o 
  -3   5  10        5.02       12.34      8.48 o 
  -2   5  10      382.87      396.98     28.01 o 
  -1   5  10        7.95        7.51      3.61 o 
   0   5  10       61.35       49.77      7.77 o 
   1   5  10       23.22       22.44      5.02 o 
   2   5  10      233.17      249.01     15.98 o 
   3   5  10      477.69      482.81     32.08 o 
   4   5  10       41.79       35.83      7.37 o 
   5   5  10      304.59      335.21     34.80 o 
   6   5  10        1.60        1.47      3.43 o 
   7   5  10      208.75      191.64     26.90 o 
   8   5  10       55.24       42.60      8.20 o 
   9   5  10       40.77       40.98     10.00 o 
  10   5  10      142.63      104.10     21.39 o 
  11   5  10        1.22        5.40      4.92 o 
  12   5  10       27.69       14.39      5.28 o 
  13   5  10        5.15        0.37      2.89 o 
  -7   6  10       25.71       43.15     14.28 o 
  -6   6  10       21.51       36.27     18.57 o 
  -5   6  10        0.46        3.07      3.98 o 
  -4   6  10       66.62       71.47     18.57 o 
  -3   6  10       32.09       29.89      9.22 o 
  -2   6  10       25.71       23.62      6.01 o 
  -1   6  10        4.33        4.90      3.59 o 
   0   6  10      118.33      102.25     11.54 o 
   1   6  10      349.56      307.32     31.25 o 
   2   6  10        4.16        1.34      2.74 o 
   3   6  10        3.82        4.62      3.45 o 
   4   6  10      115.04      116.64     17.02 o 
   5   6  10       74.43       63.41     13.77 o 
   6   6  10       59.34       58.74     12.78 o 
   7   6  10      153.49      172.11     36.27 o 
   8   6  10       15.09       18.61     11.15 o 
   9   6  10       96.24      135.47     76.36 o 
  10   6  10       48.20       28.33     11.32 o 
  11   6  10       49.53       46.94     11.81 o 
  12   6  10        6.49        0.16      2.24 o 
  13   6  10        3.99        0.77      2.28 o 
  -6   7  10       14.37       36.80     17.13 o 
  -5   7  10        7.10        2.09      2.66 o 
  -4   7  10        9.14        6.81      5.64 o 
  -3   7  10      108.45      112.99     12.74 o 
  -2   7  10       88.96       81.13      8.49 o 
  -1   7  10      374.05      408.39     30.59 o 
   0   7  10       11.36        9.37      5.69 o 
   1   7  10       97.36       92.83     22.41 o 
   2   7  10      636.20      728.44     82.20 o 
   3   7  10        2.17        0.95      5.26 o 
   4   7  10      578.45      673.17     50.18 o 
   5   7  10      183.00      224.00     26.58 o 
   6   7  10       38.39       56.37     18.52 o 
   7   7  10        8.37       11.78      9.39 o 
   8   7  10       90.68      107.46     18.62 o 
   9   7  10      100.65      107.87     17.62 o 
  10   7  10        0.52        0.53      3.11 o 
  11   7  10       45.14       36.74      8.84 o 
  12   7  10        0.74       -0.71      2.14 o 
  -6   8  10        1.00        0.95     12.37 o 
  -5   8  10        2.99        2.54      9.52 o 
  -4   8  10        3.00        0.74      2.05 o 
  -3   8  10        1.73        1.46      5.42 o 
  -2   8  10       10.21        9.78      5.96 o 
  -1   8  10        1.05        2.80      4.91 o 
   0   8  10      169.77      210.13     59.63 o 
   1   8  10        5.12        7.24      5.30 o 
   2   8  10      551.03      731.76     64.95 o 
   3   8  10       32.04       50.40     14.78 o 
   4   8  10      270.20      343.54     34.51 o 
   5   8  10       96.86      109.20     24.21 o 
   6   8  10        8.86        7.74     15.92 o 
   7   8  10      140.93      164.05     23.45 o 
   8   8  10       24.24       23.75     11.42 o 
   9   8  10        1.14        0.10      3.28 o 
  10   8  10       61.23       32.32     20.41 o 
  11   8  10        0.40       -1.14      3.64 o 
  12   8  10        5.56        2.76      2.38 o 
  -6   9  10       19.28       32.67     15.86 o 
  -5   9  10        0.48        2.56      6.82 o 
  -4   9  10        0.87       -2.26      4.12 o 
  -3   9  10        7.49       10.67      9.60 o 
  -2   9  10        1.50       -2.23      3.60 o 
  -1   9  10       20.93       18.44      6.22 o 
   0   9  10        8.89       10.72      4.92 o 
   1   9  10        1.97        4.57      8.00 o 
   2   9  10        1.86        2.48      6.39 o 
   3   9  10      754.54     1012.81     93.73 o 
   4   9  10      104.04      118.61     20.89 o 
   5   9  10       17.28       17.99     13.59 o 
   6   9  10      181.88      251.71     33.97 o 
   7   9  10      110.80      128.79     21.07 o 
   8   9  10      198.55      243.10     26.58 o 
   9   9  10        1.79        1.50      4.65 o 
  10   9  10       45.69       51.98     14.44 o 
  11   9  10        1.01        0.09      1.55 o 
  12   9  10        0.31       -0.95      3.81 o 
  -5  10  10        1.50        0.43      2.81 o 
  -4  10  10        3.05        2.99      5.16 o 
  -3  10  10        9.71       13.96     14.40 o 
  -2  10  10        8.07       11.00     10.09 o 
  -1  10  10      170.99      141.88     67.65 o 
   0  10  10       19.64       12.30      5.81 o 
   1  10  10        6.33        2.98      5.81 o 
   2  10  10       60.58       66.33     14.63 o 
   3  10  10       16.87       22.96     11.43 o 
   4  10  10       28.91       35.63     13.63 o 
   5  10  10        8.53        8.87     11.95 o 
   6  10  10      229.07      344.67     63.53 o 
   7  10  10       45.53       56.12     14.12 o 
   8  10  10       13.19        8.98     10.31 o 
   9  10  10       51.30       29.09     27.45 o 
  10  10  10       14.11        6.12      7.45 o 
  11  10  10       15.88       14.91     19.03 o 
  -5  11  10        6.40        6.16      5.32 o 
  -4  11  10        0.19       -2.09      4.56 o 
  -3  11  10       23.54       25.69     10.31 o 
  -2  11  10       17.44       21.64     13.01 o 
  -1  11  10       17.95       18.08     11.58 o 
   0  11  10      134.24      108.12     94.29 o 
   1  11  10       97.24      105.81     51.89 o 
   2  11  10       12.88       22.66     12.05 o 
   3  11  10        1.37        3.38      7.38 o 
   4  11  10       28.26       36.29     12.47 o 
   5  11  10        2.55        0.06      2.64 o 
   6  11  10       80.81      115.51     18.87 o 
   7  11  10       91.31      110.47     16.33 o 
   8  11  10       26.74        7.45     15.07 o 
   9  11  10       21.43        1.27      2.54 o 
  10  11  10        2.46        8.88     19.66 o 
  -4  12  10        1.73       -2.53      4.50 o 
  -3  12  10        7.51        3.30      4.75 o 
  -2  12  10       22.03       13.58     13.16 o 
  -1  12  10        1.61        5.07     10.78 o 
   0  12  10        0.87        1.59      8.56 o 
   1  12  10       94.15       96.72     81.25 o 
   2  12  10       30.44       30.56     18.08 o 
   3  12  10       77.44      115.31     39.35 o 
   4  12  10        2.93        1.62      5.04 o 
   5  12  10        4.60        1.82      6.63 o 
   6  12  10       12.24        4.00      7.04 o 
   7  12  10        6.40        3.97      5.57 o 
   8  12  10        3.23        4.44     10.78 o 
   9  12  10        1.73        1.27      7.61 o 
  -3  13  10        8.09       -0.32      5.39 o 
  -2  13  10        6.39        0.63      3.26 o 
  -1  13  10       26.72       11.74     22.52 o 
   0  13  10       16.04       32.35     16.18 o 
   1  13  10       27.12       60.27     19.35 o 
   2  13  10        0.38        5.39     15.54 o 
   3  13  10       65.43       67.95     29.99 o 
   4  13  10        1.49        2.06      3.81 o 
   5  13  10        3.39       -0.61      2.69 o 
   6  13  10       41.54       50.64      7.22 o 
   7  13  10        9.82       13.00     11.42 o 
   8  13  10       17.33       20.30     12.69 o 
  -1  14  10        0.34        2.54      6.66 o 
   0  14  10       12.03       26.33     20.94 o 
   1  14  10        2.48       -0.63      4.76 o 
   2  14  10       59.66      123.44     19.04 o 
   3  14  10        2.46        0.32      3.49 o 
   4  14  10       49.42       54.26      9.52 o 
   1  -6  11        0.89        4.76      8.25 o 
   2  -6  11        0.32       -9.20     10.15 o 
   3  -6  11       32.79       35.07     32.99 o 
   4  -6  11        3.26        5.19      5.23 o 
   5  -6  11       11.53       24.30     18.24 o 
   6  -6  11       49.82       58.18      9.75 o 
   7  -6  11        0.95       -0.32      7.61 o 
   8  -6  11        1.02        1.59      5.39 o 
   0  -5  11        7.24       11.74     11.42 o 
   1  -5  11       18.62       32.75     33.94 o 
   2  -5  11       33.39       44.28     36.32 o 
   3  -5  11       15.77       13.58      9.04 o 
   4  -5  11       51.49       56.35     16.34 o 
   5  -5  11        5.38        3.12      5.86 o 
   6  -5  11       50.02       43.18     12.18 o 
   7  -5  11       10.06        3.83      2.40 o 
   8  -5  11        0.51       -0.33      1.49 o 
   9  -5  11        1.11        1.59      6.34 o 
  -2  -4  11        2.11        8.56      8.25 o 
  -1  -4  11       21.31       24.74     24.74 o 
   0  -4  11       13.40        4.44      7.93 o 
   1  -4  11        9.32       10.17      9.04 o 
   2  -4  11       65.29       52.05     23.48 o 
   3  -4  11       26.84       18.31      6.63 o 
   4  -4  11        7.95        5.88      5.79 o 
   5  -4  11        5.40        4.74      3.77 o 
   6  -4  11        0.47        2.67      3.14 o 
   7  -4  11       34.08       20.98     13.31 o 
   8  -4  11        0.80        2.68      4.17 o 
   9  -4  11        1.05        2.35      4.22 o 
  10  -4  11        5.53        6.11      4.80 o 
  -3  -3  11      116.51       56.06     31.91 o 
  -2  -3  11        2.11        0.96      2.31 o 
  -1  -3  11        2.34        1.23      3.05 o 
   0  -3  11       69.33       67.36     11.48 o 
   1  -3  11       10.88        7.63      9.19 o 
   2  -3  11        7.61        5.49      6.88 o 
   3  -3  11        2.46        3.17      3.32 o 
   4  -3  11        2.64        4.08      3.73 o 
   5  -3  11       26.98       22.57      6.18 o 
   6  -3  11        5.41        3.95      4.44 o 
   7  -3  11       27.39       21.18      8.84 o 
   8  -3  11        0.61       -0.74      4.14 o 
   9  -3  11       12.82       17.18      8.51 o 
  10  -3  11       17.48       12.67      6.50 o 
  11  -3  11        0.47        0.36      1.66 o 
  -3  -2  11       36.11       28.43      8.37 o 
  -2  -2  11        2.35        2.74      3.80 o 
  -1  -2  11       93.93       84.17     14.87 o 
   0  -2  11       37.82       38.18      8.80 o 
   1  -2  11      124.30      149.65     20.59 o 
   2  -2  11        1.26        4.35      8.28 o 
   3  -2  11        1.38       -0.48      4.49 o 
   4  -2  11       36.64       28.29      9.33 o 
   5  -2  11        5.85        2.75      4.56 o 
   6  -2  11       43.59       34.77     10.79 o 
   7  -2  11       44.58       51.40     11.95 o 
   8  -2  11        1.09       -7.29     13.37 o 
   9  -2  11        8.09        6.91      3.98 o 
  10  -2  11        0.24        0.77      2.61 o 
  11  -2  11        9.92       11.45      5.05 o 
  12  -2  11        0.64        0.16      3.05 o 
  -4  -1  11        7.33        8.15      5.08 o 
  -3  -1  11        4.84        7.26      6.35 o 
  -2  -1  11       67.00       58.19     12.77 o 
  -1  -1  11      306.57      322.04     33.85 o 
   0  -1  11       27.53       33.78      9.43 o 
   1  -1  11        1.24        0.51      4.14 o 
   2  -1  11      471.91      565.09     64.90 o 
   3  -1  11       15.68       12.52     11.38 o 
   4  -1  11       63.78       77.39     15.93 o 
   5  -1  11        1.10       -0.65      2.55 o 
   6  -1  11       30.97       22.95     10.15 o 
   7  -1  11        7.82        6.59     10.94 o 
   8  -1  11        0.36       -2.09      2.90 o 
   9  -1  11       87.97      113.05     20.59 o 
  10  -1  11       13.36       10.48      7.28 o 
  11  -1  11        0.80        2.48      4.33 o 
  12  -1  11        0.38       -0.65      2.89 o 
  -5   0  11       18.94       28.89      7.76 o 
  -4   0  11        3.50        3.01      5.56 o 
  -3   0  11       12.04       21.19      9.85 o 
  -2   0  11       44.01       66.44     12.78 o 
  -1   0  11       13.19       22.30     10.40 o 
   0   0  11      224.74      268.74     25.68 o 
   1   0  11       16.91       17.75      7.30 o 
   2   0  11       23.64       30.19      9.52 o 
   3   0  11      389.28      353.43     57.02 o 
   4   0  11       44.54       42.51     15.32 o 
   5   0  11      552.88      338.05    235.28 o 
   6   0  11       52.81       28.57     14.12 o 
   7   0  11       41.53       31.65      5.81 o 
   8   0  11       21.64       16.67      5.90 o 
   9   0  11        0.68       -0.25      4.73 o 
  10   0  11      106.71      145.19     23.19 o 
  11   0  11        0.28        0.74      3.88 o 
  12   0  11       13.31       14.55      7.69 o 
  13   0  11        0.12       -0.13      2.25 o 
  -5   1  11        7.76       15.19      7.66 o 
  -4   1  11       74.39       98.26     20.17 o 
  -3   1  11        0.81        2.36      6.59 o 
  -2   1  11       77.39       95.21     17.89 o 
  -1   1  11        1.85        7.30      8.10 o 
   0   1  11       19.02       22.37     10.23 o 
   1   1  11       84.12       92.31     17.60 o 
   2   1  11        1.23        1.85      4.14 o 
   3   1  11      288.36      286.00     28.16 o 
   4   1  11       30.59       29.65      6.70 o 
   5   1  11        1.61        2.85     10.47 o 
   6   1  11      142.01       80.29     28.97 o 
   7   1  11        2.73        0.05      2.13 o 
   8   1  11        1.50        2.53      4.32 o 
   9   1  11        3.06        0.42      3.96 o 
  10   1  11        1.02       -0.71      4.22 o 
  11   1  11       14.17       19.03      8.08 o 
  12   1  11        1.09       -0.56      3.47 o 
  13   1  11        3.76        5.02      5.20 o 
  -5   2  11       16.57       18.18      8.46 o 
  -4   2  11       42.65       66.35     13.29 o 
  -3   2  11       96.48      113.19     19.55 o 
  -2   2  11        0.86        3.18      5.91 o 
  -1   2  11       83.93       92.88     17.06 o 
   0   2  11        7.19        7.54      6.68 o 
   1   2  11       73.77       63.04     15.69 o 
   2   2  11      414.08      401.91     26.40 o 
   3   2  11       29.54       36.77      7.64 o 
   4   2  11       12.10        9.01      3.48 o 
   5   2  11       37.56       30.50      6.52 o 
   6   2  11      174.73      166.68     28.42 o 
   7   2  11       38.42       27.62      7.55 o 
   8   2  11      150.35      141.29     35.10 o 
   9   2  11       40.69       66.98     14.57 o 
  10   2  11        5.52        6.81      5.77 o 
  11   2  11       10.88       13.08      7.05 o 
  12   2  11        2.85        3.29      4.73 o 
  13   2  11       11.30        9.74      5.36 o 
  -6   3  11        1.83       -2.75      4.01 o 
  -5   3  11       54.40      106.60     16.30 o 
  -4   3  11        8.93       11.84      7.89 o 
  -3   3  11       26.91       34.12     11.43 o 
  -2   3  11       26.11       38.07     12.75 o 
  -1   3  11        4.80        7.76     10.08 o 
   0   3  11       17.23       24.13      9.04 o 
   1   3  11       64.58       69.00     13.50 o 
   2   3  11      118.73      124.71     13.05 o 
   3   3  11      150.57      125.94     15.08 o 
   4   3  11       85.88       92.35     10.25 o 
   5   3  11      109.15      108.73     11.70 o 
   6   3  11        3.27        2.08      3.87 o 
   7   3  11      613.80      714.42     50.65 o 
   8   3  11        0.84        3.50      3.43 o 
   9   3  11        2.20        4.30      4.15 o 
  10   3  11        2.33        6.31      5.06 o 
  11   3  11        3.49        7.54      5.53 o 
  12   3  11       15.38       19.32      6.95 o 
  13   3  11        1.32       -0.75      3.17 o 
  -6   4  11        4.55       -1.40      4.14 o 
  -5   4  11       12.65       30.60      8.44 o 
  -4   4  11      182.86      238.45     40.78 o 
  -3   4  11       21.27       21.29      9.42 o 
  -2   4  11      123.28      159.62     21.20 o 
  -1   4  11        2.01        1.10      4.47 o 
   0   4  11       41.56       26.87     10.66 o 
   1   4  11      264.50      254.00     19.97 o 
   2   4  11      204.24      174.90     22.74 o 
   3   4  11      133.61      142.32     12.30 o 
   4   4  11        7.36        7.12      4.73 o 
   5   4  11        9.22        4.65      4.45 o 
   6   4  11      662.05      658.30     67.29 o 
   7   4  11        1.60        1.73      3.37 o 
   8   4  11        2.07        0.45      1.56 o 
   9   4  11       43.62       46.48     13.12 o 
  10   4  11       49.87       44.62     10.34 o 
  11   4  11        0.63        3.12      4.79 o 
  12   4  11        4.26        1.73      3.68 o 
  13   4  11       18.06        9.48      4.14 o 
  -6   5  11       11.96       30.74      8.84 o 
  -5   5  11       11.82       24.36      9.41 o 
  -4   5  11        8.82       16.26     10.61 o 
  -3   5  11        3.51       10.60      7.90 o 
  -2   5  11        6.06        4.73      8.37 o 
  -1   5  11      146.61      176.82     17.76 o 
   0   5  11        1.21       -3.19      6.23 o 
   1   5  11      127.94      139.51     12.47 o 
   2   5  11       40.29       42.53      8.83 o 
   3   5  11        1.89        2.88      3.70 o 
   4   5  11      541.94      556.36     36.92 o 
   5   5  11       37.18       30.25      7.35 o 
   6   5  11      156.28      160.49     34.77 o 
   7   5  11        8.46       14.06      7.99 o 
   8   5  11       38.15       28.25      7.14 o 
   9   5  11       52.71       51.05     13.08 o 
  10   5  11        1.15        0.63      2.11 o 
  11   5  11       41.14       26.50      8.41 o 
  12   5  11        5.77        5.90      6.92 o 
  13   5  11        0.70        0.32      3.81 o 
  -6   6  11        9.06       13.32     10.78 o 
  -5   6  11       35.90       37.44     11.66 o 
  -4   6  11        0.39        3.22      5.44 o 
  -3   6  11       35.63       48.90      9.51 o 
  -2   6  11        8.44       10.49      6.41 o 
  -1   6  11      105.88      133.42     15.34 o 
   0   6  11      177.02      198.76     14.08 o 
   1   6  11       98.17       98.25     10.99 o 
   2   6  11      449.79      461.91     28.77 o 
   3   6  11        3.99        7.22      4.23 o 
   4   6  11      127.07      106.01     14.00 o 
   5   6  11      154.77      138.73     25.82 o 
   6   6  11      198.48      175.28     40.88 o 
   7   6  11       17.64       16.24      7.00 o 
   8   6  11       34.74       36.10     11.81 o 
   9   6  11       98.33       94.59     24.91 o 
  10   6  11        2.36        2.11      2.67 o 
  11   6  11        9.43        8.34      7.30 o 
  12   6  11       51.02       50.36     20.47 o 
  13   6  11        2.95        1.27      6.66 o 
  -5   7  11        7.82        8.56     11.42 o 
  -4   7  11        5.52        1.50      4.28 o 
  -3   7  11        6.75        4.19      4.78 o 
  -2   7  11       39.52       32.13      5.00 o 
  -1   7  11       15.25       17.16      6.45 o 
   0   7  11      140.35      138.11     18.60 o 
   1   7  11       27.57       25.80      7.45 o 
   2   7  11       33.05       38.94     11.62 o 
   3   7  11      149.67      182.85     22.35 o 
   4   7  11      112.28       97.94     56.98 o 
   5   7  11        6.42       12.93     13.61 o 
   6   7  11        1.17        1.54      6.37 o 
   7   7  11       33.50       28.34     12.66 o 
   8   7  11        4.78       12.80      9.51 o 
   9   7  11        5.78       11.33      8.30 o 
  10   7  11       74.88       89.66     17.29 o 
  11   7  11       32.12       31.88      9.04 o 
  12   7  11        1.64        0.53      1.83 o 
  -5   8  11       18.20       24.74     14.59 o 
  -4   8  11        0.79        3.81      9.51 o 
  -3   8  11        2.41        1.43      2.28 o 
  -2   8  11        0.97       -1.10      3.34 o 
  -1   8  11       73.55       77.99     16.81 o 
   0   8  11       22.36       16.77      7.46 o 
   1   8  11      179.44      217.89     37.98 o 
   2   8  11      246.04      305.93     52.26 o 
   3   8  11       25.68       30.37     15.90 o 
   4   8  11       43.27       37.55     33.47 o 
   5   8  11       29.93       38.62     15.09 o 
   6   8  11      249.66      316.66     35.01 o 
   7   8  11       20.59       17.26     14.78 o 
   8   8  11       67.78      124.65     36.30 o 
   9   8  11       23.53       33.29     20.58 o 
  10   8  11        0.68        1.21      5.51 o 
  11   8  11       35.10       32.47     21.57 o 
  12   8  11        5.58       13.94      9.20 o 
  -5   9  11        0.88        6.03      9.20 o 
  -4   9  11        3.41       -0.36      1.77 o 
  -3   9  11        1.43        1.82      2.38 o 
  -2   9  11        0.96        2.11      3.20 o 
  -1   9  11       61.52       54.24     15.92 o 
   0   9  11       83.00       75.64     22.39 o 
   1   9  11      159.58      216.63     54.29 o 
   2   9  11      118.66      160.95     38.88 o 
   3   9  11       53.72       69.02     16.53 o 
   4   9  11        3.58        9.71     12.85 o 
   5   9  11       81.53      101.61     20.89 o 
   6   9  11       73.58      101.36     20.81 o 
   7   9  11      356.61      481.36     44.34 o 
   8   9  11        5.16        3.16      7.89 o 
   9   9  11       84.47      119.51     21.36 o 
  10   9  11        9.63        1.09      3.93 o 
  11   9  11        1.09        1.81      2.93 o 
  -4  10  11        2.82        1.63      3.26 o 
  -3  10  11        0.79        4.45      5.84 o 
  -2  10  11      181.41       68.88     38.27 o 
  -1  10  11        0.69       -0.67      3.13 o 
   0  10  11        9.57        8.14      6.45 o 
   1  10  11       39.55       62.33     26.33 o 
   2  10  11        4.80        8.46      9.65 o 
   3  10  11        6.71        9.52      8.97 o 
   4  10  11        2.58        4.86      8.04 o 
   5  10  11       74.25      110.82     26.68 o 
   6  10  11        1.92        2.76      9.60 o 
   7  10  11       49.82       64.90     15.96 o 
   8  10  11       59.19       73.30     15.66 o 
   9  10  11        4.56        1.54      4.16 o 
  10  10  11       14.30        4.69      5.94 o 
  11  10  11        4.29        3.81      7.30 o 
  -4  11  11        5.70        5.68      4.96 o 
  -3  11  11        9.29        2.09      4.14 o 
  -2  11  11       37.40       22.68     25.38 o 
  -1  11  11       23.83       23.23     23.63 o 
   0  11  11       17.30        9.18      9.36 o 
   1  11  11       28.80       42.82     22.68 o 
   2  11  11        9.02       14.91      8.67 o 
   3  11  11       25.51       34.68     14.32 o 
   4  11  11        1.51        2.70      6.39 o 
   5  11  11       13.29       26.31     11.81 o 
   6  11  11       15.91       17.85     10.21 o 
   7  11  11       28.71       33.15     10.69 o 
   8  11  11       61.12       92.86     14.01 o 
   9  11  11        6.76        2.91      4.60 o 
  10  11  11        0.83        2.22      7.93 o 
  -3  12  11        3.35        0.07      1.87 o 
  -2  12  11        1.54       -0.42      2.55 o 
  -1  12  11       13.46       31.09     16.18 o 
   0  12  11        0.52       -1.27      7.93 o 
   1  12  11        3.41        1.30      3.96 o 
   2  12  11       17.45       20.56     12.37 o 
   3  12  11       20.23       25.98     11.26 o 
   4  12  11       13.51       24.85      9.75 o 
   5  12  11       38.78        9.89     14.44 o 
   6  12  11       20.56       24.85     12.64 o 
   7  12  11       14.16       10.11      9.36 o 
   8  12  11        3.59        0.38      3.69 o 
   9  12  11        1.86       -0.32      6.03 o 
  -2  13  11        0.20       -0.95      5.71 o 
  -1  13  11        0.37       -0.95     10.78 o 
   0  13  11        3.07        3.17      8.56 o 
   1  13  11        0.51       -0.32      6.03 o 
   2  13  11        7.70       26.96     25.06 o 
   3  13  11        1.00        0.12      2.45 o 
   4  13  11       32.45       46.13     15.70 o 
   5  13  11       10.17        7.39      6.82 o 
   6  13  11        3.90        2.99      3.55 o 
   7  13  11       35.88       44.91      6.50 o 
   8  13  11       19.40       22.21     12.69 o 
   0  14  11        0.39        3.49      6.98 o 
   1  14  11       17.68       12.69     17.76 o 
   2  14  11        1.03        0.00      3.17 o 
   3  14  11       18.81       36.80     11.10 o 
   4  14  11        2.16        0.32      2.85 o 
   5  14  11       52.22       67.91      9.52 o 
   2  -5  12        0.54       -1.90      6.34 o 
   3  -5  12        1.22        0.95      5.71 o 
   4  -5  12        9.64       23.61      4.11 o 
   5  -5  12       78.74       81.73     31.74 o 
   6  -5  12       24.77       19.48      5.39 o 
   7  -5  12        7.04        4.76      9.83 o 
   0  -4  12        1.22        7.29      8.56 o 
   1  -4  12       42.74       87.89     35.85 o 
   2  -4  12       32.90       30.68     25.38 o 
   3  -4  12        1.60        0.47      3.73 o 
   4  -4  12       21.67       27.06     14.38 o 
   5  -4  12        6.78        4.91      3.22 o 
   6  -4  12       19.86       13.68      6.68 o 
   7  -4  12        0.45       -0.29      2.44 o 
   8  -4  12        7.87        5.68      4.27 o 
   9  -4  12        2.86        2.04      2.88 o 
  -1  -3  12        1.26        6.03      8.25 o 
   0  -3  12        1.69        5.20      5.78 o 
   1  -3  12       45.50       53.29      9.68 o 
   2  -3  12       19.79       21.09     10.63 o 
   3  -3  12        1.16        1.14      4.10 o 
   4  -3  12       83.16      101.14     23.09 o 
   5  -3  12       17.42       14.41      6.36 o 
   6  -3  12        0.63        2.12      3.07 o 
   7  -3  12        0.73       -0.38      2.66 o 
   8  -3  12        0.31       -0.24      4.79 o 
   9  -3  12        5.83        8.75      6.16 o 
  10  -3  12        0.11        0.00      2.85 o 
  -2  -2  12        2.87        1.74      3.36 o 
  -1  -2  12        4.91        4.74      3.26 o 
   0  -2  12       56.37       56.30     12.71 o 
   1  -2  12        9.30        8.01      9.22 o 
   2  -2  12       31.90       41.50     11.87 o 
   3  -2  12       25.44       26.49     10.09 o 
   4  -2  12        1.19        0.92      5.86 o 
   5  -2  12        1.52        1.30      2.22 o 
   6  -2  12        0.53       -0.01      3.06 o 
   7  -2  12        8.92        5.22      4.94 o 
   8  -2  12       18.20       18.59      7.86 o 
   9  -2  12        2.16        5.15      5.63 o 
  10  -2  12       42.30       65.86     19.99 o 
  11  -2  12        1.53        1.15      3.65 o 
  -3  -1  12       89.74       97.93     14.85 o 
  -2  -1  12        8.63        7.05      5.35 o 
  -1  -1  12       17.80       19.22      8.10 o 
   0  -1  12        4.52        5.20      4.81 o 
   1  -1  12      207.14      240.59     26.23 o 
   2  -1  12        2.46        4.51      6.94 o 
   3  -1  12      106.70      113.90     20.50 o 
   4  -1  12       32.59       26.06      9.22 o 
   5  -1  12        1.07        2.59      4.07 o 
   6  -1  12        7.25        3.95      3.56 o 
   7  -1  12        4.37        1.17      4.28 o 
   8  -1  12       38.39       38.51     21.57 o 
   9  -1  12       23.16       10.59      5.20 o 
  10  -1  12        0.30       -0.07      2.07 o 
  11  -1  12        3.11        3.05      3.75 o 
  12  -1  12        0.13       -1.49      3.84 o 
  -3   0  12        1.00       -0.41      3.15 o 
  -2   0  12        0.77        5.39      6.28 o 
  -1   0  12       17.41       15.87      7.33 o 
   0   0  12        1.51       -4.55      7.40 o 
   1   0  12       90.13       75.12     15.73 o 
   2   0  12        1.19        1.89      3.30 o 
   3   0  12        2.25        2.78      5.57 o 
   4   0  12       44.83       36.22      9.34 o 
   5   0  12       24.94       26.96     34.26 o 
   6   0  12       58.95       83.77     28.87 o 
   7   0  12        9.35        9.38      7.93 o 
   8   0  12       41.76       19.32      9.11 o 
   9   0  12       78.03       65.35     16.23 o 
  10   0  12        3.52        2.88      3.91 o 
  11   0  12       13.18        9.99      6.17 o 
  12   0  12        0.08       -0.78      3.01 o 
  -4   1  12        0.43        1.94      5.32 o 
  -3   1  12       72.95      100.47     13.76 o 
  -2   1  12        4.00        6.46      8.93 o 
  -1   1  12       52.73       65.69     14.36 o 
   0   1  12       46.26       44.18     11.84 o 
   1   1  12       16.33       14.77      8.08 o 
   2   1  12       52.25       59.60     16.67 o 
   3   1  12       44.36       44.66      8.96 o 
   4   1  12       94.22       64.16     16.92 o 
   5   1  12        8.19       13.64     16.18 o 
   6   1  12       11.44       11.74     15.54 o 
   7   1  12       49.77       42.16     29.35 o 
   8   1  12        0.81        0.24      1.73 o 
   9   1  12       10.86        5.32      3.96 o 
  10   1  12       43.52       58.69     12.04 o 
  11   1  12        0.20        0.34      2.99 o 
  12   1  12        1.05        2.08      3.39 o 
  -4   2  12       24.21       35.91     15.92 o 
  -3   2  12       13.59       16.56     10.31 o 
  -2   2  12       35.30       51.77     16.27 o 
  -1   2  12        2.30        7.12      6.77 o 
   0   2  12       22.08       35.45     11.45 o 
   1   2  12       37.18       29.58     10.13 o 
   2   2  12       46.28       43.64      9.68 o 
   3   2  12       70.31       62.61     11.07 o 
   4   2  12        8.39        8.82     11.62 o 
   5   2  12       77.63       61.65     22.37 o 
   6   2  12        4.75        1.40      5.55 o 
   7   2  12      181.19      177.11     50.97 o 
   8   2  12        1.77        2.59      5.09 o 
   9   2  12       86.33       83.38     23.06 o 
  10   2  12       25.48       39.78     11.11 o 
  11   2  12        9.13        9.33      6.64 o 
  12   2  12        2.25        1.88      4.19 o 
  13   2  12        0.28       -2.05      4.00 o 
  -4   3  12      119.96      145.26     28.93 o 
  -3   3  12        0.63        7.69      6.81 o 
  -2   3  12        8.97       17.39      9.96 o 
  -1   3  12        8.29       19.07      9.78 o 
   0   3  12       36.37       40.52     13.21 o 
   1   3  12        4.75        2.37      4.58 o 
   2   3  12       28.29       25.63      7.62 o 
   3   3  12       15.29       13.98      5.12 o 
   4   3  12       78.36       74.60     27.77 o 
   5   3  12        6.55        6.29      3.75 o 
   6   3  12       49.71       34.61      7.02 o 
   7   3  12       97.03       88.99     23.72 o 
   8   3  12       13.80       16.58     15.30 o 
   9   3  12       77.00       88.60     16.46 o 
  10   3  12        0.54        0.31      2.54 o 
  11   3  12       14.47       16.39      5.70 o 
  12   3  12        3.38        3.98      5.54 o 
  13   3  12        3.53        0.69      3.41 o 
  -5   4  12        3.70        4.97      4.31 o 
  -4   4  12       28.81       44.56     11.63 o 
  -3   4  12      157.88      211.15     32.93 o 
  -2   4  12       31.85       31.42     11.66 o 
  -1   4  12        5.77        6.04      6.84 o 
   0   4  12        2.29        2.42      5.47 o 
   1   4  12        4.03        8.80      7.32 o 
   2   4  12      139.45      122.30     25.87 o 
   3   4  12        4.11        5.16      3.35 o 
   4   4  12      209.25      205.43     14.79 o 
   5   4  12        4.49        6.42      5.04 o 
   6   4  12      106.16      101.90     11.34 o 
   7   4  12        1.59        1.54      3.23 o 
   8   4  12        6.01        5.64     11.66 o 
   9   4  12       63.88       63.26     15.72 o 
  10   4  12        2.19       -0.09      2.68 o 
  11   4  12       15.32       12.14      4.81 o 
  12   4  12        0.65       -2.98      5.86 o 
  13   4  12        0.75       -1.59      5.71 o 
  -5   5  12       75.87       30.81     20.27 o 
  -4   5  12        4.90        6.98      7.77 o 
  -3   5  12       31.08       35.16      9.35 o 
  -2   5  12        5.08        3.82      6.10 o 
  -1   5  12        2.37       -1.94      4.21 o 
   0   5  12       44.53       43.16      9.58 o 
   1   5  12       68.60       51.81     19.20 o 
   2   5  12        3.37        0.49      1.94 o 
   3   5  12       16.12       18.59      7.20 o 
   4   5  12        2.33        2.34      4.20 o 
   5   5  12       21.38       18.37      9.07 o 
   6   5  12        2.35        1.07      3.36 o 
   7   5  12        3.09        2.85      3.70 o 
   8   5  12       71.73       78.73     15.79 o 
   9   5  12       11.77       11.41      4.59 o 
  10   5  12        1.55        5.07      8.51 o 
  11   5  12       15.88       18.61     10.78 o 
  12   5  12       10.43        4.74      5.26 o 
  13   5  12        1.00       -0.32      3.81 o 
  -5   6  12        0.64       -5.39      8.25 o 
  -4   6  12       28.95       29.71      7.39 o 
  -3   6  12        5.52       -1.33      4.55 o 
  -2   6  12        2.31        3.46      4.35 o 
  -1   6  12        3.29        6.89      7.78 o 
   0   6  12      137.91      143.85     21.09 o 
   1   6  12      213.25      214.78     25.66 o 
   2   6  12       45.35       53.10      7.81 o 
   3   6  12      410.90      411.06     32.84 o 
   4   6  12        2.12        3.35      3.67 o 
   5   6  12       72.40       70.68     12.06 o 
   6   6  12       24.85       20.24      7.69 o 
   7   6  12       96.06       79.93     18.69 o 
   8   6  12       12.70        7.89      5.45 o 
   9   6  12       18.02        7.87     13.01 o 
  10   6  12        4.56        5.16      5.23 o 
  11   6  12        0.49       -1.90      7.61 o 
  12   6  12        1.10       -0.95      5.39 o 
  -4   7  12        0.49        0.51      4.44 o 
  -3   7  12        2.14        3.77      3.41 o 
  -2   7  12        0.56        2.14      3.27 o 
  -1   7  12       15.50       24.75      5.81 o 
   0   7  12       29.50       33.51      5.03 o 
   1   7  12      182.62      208.37     31.28 o 
   2   7  12        1.57        0.22      7.77 o 
   3   7  12        4.06        4.21      8.81 o 
   4   7  12       89.08      124.67     18.90 o 
   5   7  12       33.38       32.03     12.55 o 
   6   7  12        9.74        6.83      9.91 o 
   7   7  12        1.13        2.07      8.60 o 
   8   7  12        3.18        9.54      8.58 o 
   9   7  12        3.09       -1.45      5.03 o 
  10   7  12       10.50       10.55      6.39 o 
  11   7  12       28.29       17.87     13.48 o 
  12   7  12       19.02        5.08     12.37 o 
  -4   8  12       27.16       27.60     13.32 o 
  -3   8  12        2.22       -0.14      2.35 o 
  -2   8  12        0.67        3.07      8.49 o 
  -1   8  12       46.82       63.69     13.29 o 
   0   8  12        1.69        2.58      4.68 o 
   1   8  12       55.94       89.54     15.13 o 
   2   8  12      306.15      469.36     55.62 o 
   3   8  12        2.69        2.17      6.32 o 
   4   8  12       13.71       11.74     12.38 o 
   5   8  12       59.21       83.95     18.25 o 
   6   8  12      109.75      147.90     23.90 o 
   7   8  12      126.74      201.60     27.77 o 
   8   8  12       50.37       56.23     19.39 o 
   9   8  12       27.65       40.11     15.32 o 
  10   8  12        5.36        3.45      6.60 o 
  11   8  12        0.41       -2.17      3.57 o 
  12   8  12        4.70        0.00      2.54 o 
  -4   9  12        1.15        2.54     11.74 o 
  -3   9  12        3.07        6.34      7.93 o 
  -2   9  12       71.74       62.10     16.36 o 
  -1   9  12       26.15       23.42      7.39 o 
   0   9  12        1.20        2.77      3.49 o 
   1   9  12       14.15       21.19      9.84 o 
   2   9  12      124.93      150.92     34.35 o 
   3   9  12       59.92       77.48     16.85 o 
   4   9  12        0.68        4.04      7.76 o 
   5   9  12       18.96       18.67     14.89 o 
   6   9  12       61.80       94.76     20.73 o 
   7   9  12       10.88       17.31     11.50 o 
   8   9  12       81.32      126.99     21.69 o 
   9   9  12       16.96       24.46     10.79 o 
  10   9  12       24.71       16.72      7.99 o 
  11   9  12        2.04        2.38      2.98 o 
  -3  10  12        7.18       -1.03      2.45 o 
  -2  10  12       56.27       61.34     32.21 o 
  -1  10  12       38.75       39.85     18.81 o 
   0  10  12       11.37       11.63     11.89 o 
   1  10  12       44.96       61.77     18.72 o 
   2  10  12       10.11       18.85     12.92 o 
   3  10  12       20.58       35.90     12.78 o 
   4  10  12        2.64       -0.80      6.82 o 
   5  10  12       25.51       52.35     15.61 o 
   6  10  12       59.31       92.07     25.15 o 
   7  10  12       18.86       22.13     15.62 o 
   8  10  12       45.28       87.65     22.03 o 
   9  10  12        0.58        3.35      7.85 o 
  10  10  12        0.81       -0.47      4.37 o 
  -3  11  12        2.54       33.94      9.20 o 
  -2  11  12       14.79        2.78      3.51 o 
  -1  11  12       33.06       32.12     29.35 o 
   0  11  12        4.69        4.99      5.55 o 
   1  11  12       18.05       23.69     19.67 o 
   2  11  12        1.60        5.92      6.55 o 
   3  11  12       16.04       23.94     12.21 o 
   4  11  12       40.92       44.29     13.45 o 
   5  11  12        1.28        4.15      7.22 o 
   6  11  12       23.60       26.41     23.79 o 
   7  11  12       12.00       12.34      8.79 o 
   8  11  12        1.33        1.59      5.39 o 
   9  11  12       48.50       64.45     10.66 o 
  10  11  12        6.57       15.86     11.74 o 
  -2  12  12        9.08        1.59      5.08 o 
  -1  12  12        9.80       -0.63      9.20 o 
   0  12  12       61.44      144.38     26.66 o 
   1  12  12        4.01        6.02      6.55 o 
   2  12  12        5.25       13.41      7.61 o 
   3  12  12        1.58       -1.77      6.32 o 
   4  12  12        2.22        2.27      5.59 o 
   5  12  12       16.93       31.19     13.40 o 
   6  12  12        8.92        6.11      8.60 o 
   7  12  12       36.13       10.99      9.26 o 
   8  12  12        5.23       -0.02      3.57 o 
   9  12  12        2.74        0.32      5.07 o 
   0  13  12        0.44        0.95     11.10 o 
   1  13  12        2.57        6.98      9.52 o 
   2  13  12        1.44        2.22      7.29 o 
   3  13  12        9.90        6.47      5.37 o 
   4  13  12        1.56        2.47      5.28 o 
   5  13  12        4.22        5.66      5.27 o 
   6  13  12       26.40       41.91      8.67 o 
   7  13  12       10.15        2.85      3.12 o 
   2  14  12        0.42       -1.90      5.71 o 
   3  14  12        2.00        2.54      5.71 o 
   4  14  12       31.39       61.87     12.69 o 
   4  -4  13       15.89       11.74     12.37 o 
   1  -3  13       17.54       36.16     12.37 o 
   2  -3  13        0.53        0.43      2.73 o 
   3  -3  13       29.68       32.76      7.67 o 
   4  -3  13        0.52       -0.60      2.80 o 
   5  -3  13       26.58       16.83      6.50 o 
   6  -3  13        4.94        1.73      1.54 o 
   7  -3  13       15.18        8.88      5.16 o 
   8  -3  13        1.27       -1.24      2.58 o 
   9  -3  13        2.05        0.95      3.81 o 
   0  -2  13        7.01       13.32      5.55 o 
   1  -2  13      100.80      117.97     13.94 o 
   2  -2  13        6.89        8.34      6.60 o 
   3  -2  13       73.06       96.68     13.91 o 
   4  -2  13       12.08       15.82      7.93 o 
   5  -2  13        2.07        2.85      3.95 o 
   6  -2  13       31.20       39.66     16.50 o 
   7  -2  13        2.53        0.27      1.77 o 
   8  -2  13        0.35        1.90      3.40 o 
   9  -2  13        0.22        0.36      4.90 o 
  10  -2  13        3.04        4.93      6.91 o 
  -1  -1  13        8.86        5.92      3.75 o 
   0  -1  13        3.11        0.39      2.48 o 
   1  -1  13       18.74       21.75      7.06 o 
   2  -1  13      144.08      185.80     25.08 o 
   3  -1  13       43.04       55.88     15.78 o 
   4  -1  13       35.31       31.83      9.61 o 
   5  -1  13       37.57       36.49     22.52 o 
   6  -1  13        5.51        6.66     11.42 o 
   7  -1  13        0.55        5.39     19.03 o 
   8  -1  13       22.25       11.91     17.13 o 
   9  -1  13       73.73       80.63     45.70 o 
  10  -1  13        6.22        5.79      4.44 o 
  11  -1  13        0.78        2.15      3.06 o 
  -2   0  13        4.28        3.32      3.79 o 
  -1   0  13        0.59       -2.64      7.02 o 
   0   0  13       97.70      119.52     21.28 o 
   1   0  13        2.06       -1.13      3.38 o 
   2   0  13      186.49      191.97     47.27 o 
   3   0  13       24.07       37.82     14.01 o 
   4   0  13        7.66        8.43      8.07 o 
   5   0  13       48.28       70.12     25.06 o 
   6   0  13        0.45        0.95     15.22 o 
   7   0  13        2.21        3.17     11.10 o 
   8   0  13       10.91        4.21      4.28 o 
   9   0  13       17.84       11.15     12.85 o 
  10   0  13        8.99        5.43      6.36 o 
  11   0  13        4.09        0.96      2.10 o 
  -2   1  13       50.83       83.93     13.21 o 
  -1   1  13        0.80        4.27      6.97 o 
   0   1  13       47.07       46.54      9.68 o 
   1   1  13      117.39       94.34     17.64 o 
   2   1  13        2.73        2.46      3.58 o 
   3   1  13        2.01        2.61      3.37 o 
   4   1  13       20.78       17.42     10.15 o 
   5   1  13       15.58       17.45     16.81 o 
   6   1  13       46.34       62.18     43.78 o 
   7   1  13        1.66        6.03     12.69 o 
   8   1  13        1.59        2.21      3.02 o 
   9   1  13        0.24       19.90     12.84 o 
  10   1  13        0.43       -0.58      3.29 o 
  11   1  13       11.93       12.20      7.66 o 
  12   1  13        1.39        1.34      3.40 o 
  -3   2  13       12.82       16.14     11.70 o 
  -2   2  13        1.23       -2.06      4.39 o 
  -1   2  13       31.05       38.59     11.28 o 
   0   2  13       61.42       64.46     13.31 o 
   1   2  13       34.55       31.03      8.38 o 
   2   2  13       72.34       57.13     10.45 o 
   3   2  13        9.93        5.31      4.03 o 
   4   2  13       23.41       15.33      6.81 o 
   5   2  13       16.99       14.91     15.54 o 
   6   2  13      234.75      335.47     80.69 o 
   7   2  13        2.13        4.74      3.89 o 
   8   2  13        0.55        1.83      3.76 o 
   9   2  13        7.91       14.10      7.30 o 
  10   2  13        0.18        2.86      2.84 o 
  11   2  13       10.16       10.77      8.52 o 
  12   2  13        0.89        1.64      2.30 o 
  -3   3  13       13.99       21.25      8.37 o 
  -2   3  13        0.64        0.15      3.05 o 
  -1   3  13       30.85       34.91      9.81 o 
   0   3  13        3.85        1.35      4.32 o 
   1   3  13        2.81        1.58      5.93 o 
   2   3  13       19.75       15.87      5.97 o 
   3   3  13        0.89        0.10      5.49 o 
   4   3  13       29.78       36.60     15.23 o 
   5   3  13       41.98       46.05     19.04 o 
   6   3  13      148.70      112.91     35.22 o 
   7   3  13        1.18       -1.16      3.40 o 
   8   3  13        9.37        6.22      5.81 o 
   9   3  13       44.35       71.51     14.02 o 
  10   3  13        1.71        1.75      5.01 o 
  11   3  13        0.22        0.00      2.15 o 
  12   3  13        9.87        7.47      5.57 o 
  -3   4  13        2.27        2.13      4.61 o 
  -2   4  13      112.26      170.13     32.02 o 
  -1   4  13       63.25       59.29     11.35 o 
   0   4  13        2.15        3.15      5.21 o 
   1   4  13       25.21       30.03      8.72 o 
   2   4  13        1.03        2.11      3.40 o 
   3   4  13       46.30       66.16     25.34 o 
   4   4  13       14.93       10.98      8.39 o 
   5   4  13      225.44      199.42     26.41 o 
   6   4  13       16.81       17.05      7.06 o 
   7   4  13       38.40       28.12      6.23 o 
   8   4  13       14.14       15.89      8.18 o 
   9   4  13       71.57       82.75     14.54 o 
  10   4  13       17.64       18.46      8.38 o 
  11   4  13        1.69        0.69      3.64 o 
  12   4  13        4.21        2.53      3.93 o 
  -3   5  13        0.69       -2.20      4.35 o 
  -2   5  13       29.88       24.46      7.93 o 
  -1   5  13       64.34       83.87     19.44 o 
   0   5  13        0.63        1.10      3.73 o 
   1   5  13      102.14      105.39     29.47 o 
   2   5  13       20.91       38.35     13.51 o 
   3   5  13        3.86        7.10      7.39 o 
   4   5  13       18.77       16.18      5.21 o 
   5   5  13        8.75        5.98      4.28 o 
   6   5  13       20.94       16.71     10.35 o 
   7   5  13       20.93       23.84      6.43 o 
   8   5  13       40.67       40.69     10.75 o 
   9   5  13       37.91       44.33     11.58 o 
  10   5  13        0.49       -1.52      3.59 o 
  11   5  13       12.58        3.45      4.23 o 
  12   5  13        0.30        0.63      5.07 o 
  -3   6  13       15.48       17.47      6.02 o 
  -2   6  13       35.74       37.07      9.71 o 
  -1   6  13       52.60       66.04     10.39 o 
   0   6  13        1.57        1.17      3.22 o 
   1   6  13       58.54       52.01     10.33 o 
   2   6  13       53.92       62.34      9.11 o 
   3   6  13        2.60        0.05      1.88 o 
   4   6  13      113.64      115.03     16.17 o 
   5   6  13       12.97       16.85      5.70 o 
   6   6  13        1.77        2.06      3.19 o 
   7   6  13       22.84       15.23      7.20 o 
   8   6  13       66.08       56.89     18.27 o 
   9   6  13       12.09        8.72      4.37 o 
  10   6  13        6.32       13.96     13.00 o 
  11   6  13       10.97        6.34     10.15 o 
  12   6  13        2.95        3.17     12.37 o 
  -3   7  13        6.40        6.78      3.03 o 
  -2   7  13        8.92        6.89      5.25 o 
  -1   7  13        4.15        0.40      2.40 o 
   0   7  13       13.67        9.43      4.86 o 
   1   7  13       51.30       44.89      6.02 o 
   2   7  13       51.34       45.73     10.53 o 
   3   7  13       11.26        8.91      6.47 o 
   4   7  13       16.70       31.54     17.96 o 
   5   7  13       67.98       85.56     15.85 o 
   6   7  13       11.54       21.56     10.51 o 
   7   7  13       24.46       38.08     12.60 o 
   8   7  13        7.08        7.51      8.21 o 
   9   7  13        0.46        2.52      4.77 o 
  10   7  13       22.95       15.23     14.12 o 
  11   7  13        1.89        0.38      3.17 o 
  12   7  13        9.51        7.61      7.93 o 
  -3   8  13       45.25       35.22     12.37 o 
  -2   8  13       16.00        6.85      6.03 o 
  -1   8  13       16.77        7.34      5.65 o 
   0   8  13        2.38        0.88      2.35 o 
   1   8  13      153.40      191.82     20.86 o 
   2   8  13       34.45       49.20     16.13 o 
   3   8  13        9.24        9.49      7.86 o 
   4   8  13       70.29       97.83     17.22 o 
   5   8  13      146.34      173.07     29.35 o 
   6   8  13      189.81      261.13     40.02 o 
   7   8  13        1.22       -1.27      5.83 o 
   8   8  13       83.84      164.38     34.12 o 
   9   8  13        0.60       -1.34      4.95 o 
  10   8  13        0.49        0.06      3.17 o 
  11   8  13        4.03        3.70      3.12 o 
  -3   9  13       11.43       11.74     13.01 o 
  -2   9  13        4.74        2.64      3.97 o 
  -1   9  13       12.49        7.19      4.03 o 
   0   9  13       11.57       13.50      6.28 o 
   1   9  13       27.60       45.03     12.34 o 
   2   9  13       38.33       50.00     15.39 o 
   3   9  13       15.08       21.20     11.88 o 
   4   9  13       22.64       36.44     12.88 o 
   5   9  13        1.09        2.39      6.55 o 
   6   9  13       46.91       77.76     21.75 o 
   7   9  13        6.56        4.36      7.74 o 
   8   9  13        2.05        4.56      7.17 o 
   9   9  13       13.26       16.51      8.86 o 
  10   9  13        0.87        2.96      4.69 o 
  11   9  13        9.04        4.44     10.47 o 
  -2  10  13       12.91        0.63      3.17 o 
  -1  10  13        8.21        3.10      2.73 o 
   0  10  13        9.10       13.21     11.10 o 
   1  10  13        0.37        2.45      8.84 o 
   2  10  13       22.87       29.33     10.54 o 
   3  10  13       16.05       23.40     18.72 o 
   4  10  13        4.39        9.01      8.58 o 
   5  10  13       32.22       64.54     16.03 o 
   6  10  13        0.54       -1.38      5.86 o 
   7  10  13       53.32       95.49     22.66 o 
   8  10  13       20.63       28.48     14.14 o 
   9  10  13        3.75       10.76      9.45 o 
  10  10  13        1.03        3.58      4.42 o 
  -1  11  13        0.42       -1.90      4.12 o 
   0  11  13       52.68       83.16     46.17 o 
   1  11  13        1.79        1.22      6.85 o 
   2  11  13        2.81        4.69      6.01 o 
   3  11  13       27.08       44.24     14.75 o 
   4  11  13        0.77        3.23      7.71 o 
   5  11  13        4.67       10.93      8.71 o 
   6  11  13        1.05        5.05      7.00 o 
   7  11  13        3.52        4.21      6.32 o 
   8  11  13       37.02       75.27     13.47 o 
   9  11  13        1.22        2.92      4.22 o 
   0  12  13        1.37        0.32      6.98 o 
   1  12  13       36.52       76.46     18.72 o 
   2  12  13        0.42        0.55      3.56 o 
   3  12  13        0.45       -3.07      5.26 o 
   4  12  13        1.34        5.99      8.02 o 
   5  12  13        1.66        2.06      5.16 o 
   6  12  13       12.57       22.32     11.85 o 
   7  12  13        8.60       19.36     10.74 o 
   8  12  13        7.19        7.35      8.25 o 
   1  13  13        0.29       -0.32      4.44 o 
   2  13  13        8.12        1.27      6.34 o 
   3  13  13        0.45       -3.49     13.32 o 
   4  13  13        8.79       13.03      7.26 o 
   5  13  13        0.42        1.84      4.94 o 
   6  13  13        0.49        1.27      3.43 o 
   3  -2  14        0.50        0.81      2.57 o 
   4  -2  14        4.21        1.18      2.38 o 
   5  -2  14        2.13        3.17      6.03 o 
   6  -2  14        4.62        3.81      6.34 o 
   7  -2  14        4.77        4.76     12.05 o 
   8  -2  14        4.98        4.44     11.42 o 
   1  -1  14        2.09        2.48      6.61 o 
   2  -1  14        5.42        3.92      4.24 o 
   3  -1  14       35.99       15.50     14.91 o 
   4  -1  14        1.07        2.46      2.89 o 
   5  -1  14       29.91       43.46     16.50 o 
   6  -1  14       27.86       40.61     28.87 o 
   7  -1  14        5.65        7.61     10.15 o 
   8  -1  14        7.64        7.61      9.83 o 
   9  -1  14        1.45        3.17      7.29 o 
   0   0  14        5.24       12.96      6.16 o 
   1   0  14       52.81       51.90     19.48 o 
   2   0  14        1.13       -1.03      2.51 o 
   3   0  14       25.12       15.08     11.58 o 
   4   0  14       14.10        6.03      7.77 o 
   5   0  14        9.12        1.27     13.64 o 
   6   0  14       18.91       26.33     16.81 o 
   7   0  14       17.10       26.01     17.13 o 
   8   0  14        1.63        0.63      6.66 o 
   9   0  14        1.66        1.90     13.96 o 
  10   0  14        0.24       -3.17     14.27 o 
  -1   1  14        9.29       13.62      5.08 o 
   0   1  14       10.23        9.05      5.28 o 
   1   1  14       20.83       15.70      6.24 o 
   2   1  14      125.09       87.36     34.66 o 
   3   1  14       17.22        8.17      6.19 o 
   4   1  14       10.34       15.86     14.59 o 
   5   1  14        4.10        2.85     10.15 o 
   6   1  14       21.00       23.16     17.13 o 
   7   1  14        4.95        6.34     12.05 o 
   8   1  14       31.90       39.02     34.58 o 
   9   1  14       20.13       63.13     36.80 o 
  10   1  14        3.59        3.75      3.94 o 
  11   1  14        4.44       13.32     10.47 o 
  -1   2  14        0.95        3.88      4.20 o 
   0   2  14        7.61       18.64      6.44 o 
   1   2  14        0.60        3.24      4.15 o 
   2   2  14      104.08      108.23     28.50 o 
   3   2  14        7.54        7.62      4.37 o 
   4   2  14        6.25        5.94      4.62 o 
   5   2  14       16.20       24.42     17.13 o 
   6   2  14       27.19       32.99     19.03 o 
   7   2  14        9.99       19.35     27.60 o 
   8   2  14        3.19        3.81     17.76 o 
   9   2  14        1.49        4.85      4.60 o 
  10   2  14       15.50       17.91     13.32 o 
  11   2  14        0.99       -0.36      2.45 o 
  -1   3  14        0.93       -1.06      3.82 o 
   0   3  14        5.80        8.46      7.28 o 
   1   3  14      128.65      129.05     29.07 o 
   2   3  14       10.07        3.56      3.43 o 
   3   3  14       71.95      103.00     30.94 o 
   4   3  14        4.58        1.91      4.80 o 
   5   3  14       25.92       23.16     14.75 o 
   6   3  14       52.75       74.24     23.48 o 
   7   3  14        1.11        4.70      3.72 o 
   8   3  14      104.29      106.38     43.64 o 
   9   3  14        0.38       -1.38      3.79 o 
  10   3  14        6.23        5.76      6.03 o 
  11   3  14        0.70        0.46      3.12 o 
  -2   4  14        1.64        4.43      4.19 o 
  -1   4  14       61.47       86.19     23.38 o 
   0   4  14        0.51       -1.64      3.89 o 
   1   4  14        5.44        5.49      4.60 o 
   2   4  14        1.09        1.45      2.68 o 
   3   4  14        0.60       -1.27      4.93 o 
   4   4  14        2.60        3.29      6.78 o 
   5   4  14        1.14        4.98      7.61 o 
   6   4  14       20.25       10.81      4.09 o 
   7   4  14        3.06        2.36      3.92 o 
   8   4  14       22.35       25.79     13.70 o 
   9   4  14       20.38       17.25      7.36 o 
  10   4  14       11.80        8.16      6.34 o 
  11   4  14        9.42        4.77      4.73 o 
  -2   5  14       15.57       18.36      6.74 o 
  -1   5  14       15.30       17.74      6.12 o 
   0   5  14      140.47      133.59     29.95 o 
   1   5  14        0.49        3.55      4.97 o 
   2   5  14        9.20       19.30     12.19 o 
   3   5  14        0.82        1.20      4.87 o 
   4   5  14       17.50       20.72     10.41 o 
   5   5  14        9.08        3.36      4.18 o 
   6   5  14       55.85       51.81      7.70 o 
   7   5  14       30.00       31.24      6.29 o 
   8   5  14       26.16       13.22      6.23 o 
   9   5  14        1.06        1.86      6.51 o 
  10   5  14        5.02        6.34      9.52 o 
  11   5  14        1.36       -0.33      4.00 o 
  -2   6  14       31.61       40.57      9.71 o 
  -1   6  14        0.38        0.13      2.00 o 
   0   6  14       38.77       23.62      8.04 o 
   1   6  14        6.38        8.08      3.78 o 
   2   6  14        3.93        0.95      3.40 o 
   3   6  14       89.45      106.38     15.99 o 
   4   6  14       82.75       69.33      7.90 o 
   5   6  14        9.80       10.86      6.90 o 
   6   6  14        0.77       -1.20      2.52 o 
   7   6  14        0.83        2.87      3.38 o 
   8   6  14        8.95        8.77      4.16 o 
   9   6  14       12.10        4.08      2.85 o 
  10   6  14       24.59        7.44      3.73 o 
  11   6  14        1.57        1.90     12.37 o 
  -2   7  14        0.37       -4.62      4.62 o 
  -1   7  14        7.34        6.97      4.88 o 
   0   7  14        0.91        0.53      2.23 o 
   1   7  14       92.74      117.72     16.82 o 
   2   7  14       11.57        3.98      3.58 o 
   3   7  14       46.60       48.48      9.01 o 
   4   7  14      142.88      176.57     18.29 o 
   5   7  14        0.48        3.36      7.36 o 
   6   7  14       98.61      159.61     22.50 o 
   7   7  14        3.40        0.67      4.90 o 
   8   7  14        5.82        8.87      6.39 o 
   9   7  14       11.54       15.46      9.67 o 
  10   7  14        0.47       -0.20      2.35 o 
  11   7  14        7.66        5.07      7.93 o 
  -2   8  14        0.46        4.44      9.20 o 
  -1   8  14        9.87        4.60      4.92 o 
   0   8  14        1.06        1.54      4.28 o 
   1   8  14       72.47       66.68      8.54 o 
   2   8  14       68.54       83.38     12.22 o 
   3   8  14       28.82       25.84     12.31 o 
   4   8  14        6.05        2.10      4.90 o 
   5   8  14       54.82       76.99     16.62 o 
   6   8  14       80.80      101.84     28.63 o 
   7   8  14       48.40       81.05     16.18 o 
   8   8  14        8.71       11.80      7.76 o 
   9   8  14       13.06        3.81      5.28 o 
  10   8  14        0.26       -0.93      2.81 o 
  -1   9  14       47.15       37.44     11.42 o 
   0   9  14       55.64       55.34     10.32 o 
   1   9  14        0.64        1.07      3.09 o 
   2   9  14        5.02        5.71      6.03 o 
   3   9  14       70.85       92.96     15.09 o 
   4   9  14        3.62        3.85      6.39 o 
   5   9  14       41.81       79.16     17.83 o 
   6   9  14        3.06        5.59      7.00 o 
   7   9  14       40.53       57.64     17.49 o 
   8   9  14        0.56        1.44      6.15 o 
   9   9  14        0.93       -1.19      4.90 o 
  10   9  14        9.75        5.31      5.00 o 
   0  10  14        1.56        2.19      4.85 o 
   1  10  14       15.46       21.78     12.21 o 
   2  10  14        3.79       -0.09      2.93 o 
   3  10  14        0.91        0.86      4.44 o 
   4  10  14        6.07       14.86     11.26 o 
   5  10  14        7.94        6.07      8.92 o 
   6  10  14       12.49       21.50     10.20 o 
   7  10  14        3.46        3.26      5.91 o 
   8  10  14       24.63       75.41     13.54 o 
   9  10  14       10.06       13.48      6.95 o 
   0  11  14        1.54       66.61     12.37 o 
   1  11  14        6.90        3.65      4.60 o 
   2  11  14        0.57        1.11      6.84 o 
   3  11  14        5.09        3.27      5.27 o 
   4  11  14       22.80       62.38     12.78 o 
   5  11  14        1.86       -1.81      9.16 o 
   6  11  14        3.54        6.14      8.50 o 
   7  11  14       10.14       17.52      9.04 o 
   8  11  14        9.65       13.50      8.25 o 
   2  12  14       17.24       39.02     12.69 o 
   3  12  14        2.16        1.10      6.55 o 
   4  12  14        1.12        4.36      5.71 o 
   5  12  14        6.08       11.74      7.18 o 
   6  12  14        1.75        0.03      4.51 o 
   7  12  14        6.86        9.09      8.88 o 
   3   0  15        0.67        0.63      4.44 o 
   4   0  15        1.46        4.12     13.64 o 
   5   0  15       29.25       50.13     16.18 o 
   6   0  15        4.92        3.17      7.93 o 
   7   0  15        0.38        4.12     14.59 o 
   8   0  15        3.71        0.95      6.03 o 
   2   1  15        6.44        4.82      3.49 o 
   3   1  15       17.93        6.70      8.72 o 
   4   1  15        1.43        0.32      5.71 o 
   5   1  15       29.76       39.02     16.81 o 
   6   1  15        0.58       -1.90     14.27 o 
   7   1  15        5.70        6.34      9.83 o 
   8   1  15        3.94        5.39      9.52 o 
   9   1  15        3.74        8.88      9.83 o 
   1   2  15       52.57       33.21     18.15 o 
   2   2  15        1.78        0.84      1.76 o 
   3   2  15        5.11        1.76      2.01 o 
   4   2  15        5.39       10.47     11.10 o 
   5   2  15        2.00       -0.95      6.66 o 
   6   2  15       70.41      107.90     43.79 o 
   7   2  15       19.10       55.20     19.35 o 
   8   2  15        5.10       20.62     13.64 o 
   9   2  15        1.62        6.03      9.20 o 
  10   2  15        1.14        1.90      6.34 o 
   0   3  15        4.18        6.94      5.04 o 
   1   3  15        3.48        5.61      4.42 o 
   2   3  15       43.92       25.70     15.41 o 
   3   3  15        0.50       -3.95      4.78 o 
   4   3  15       45.23       31.69     25.22 o 
   5   3  15        8.51        2.39      2.70 o 
   6   3  15        1.62        2.54      8.25 o 
   7   3  15        2.60        9.20     10.78 o 
   8   3  15       26.75       42.19     16.18 o 
   9   3  15       33.96       24.03     19.19 o 
  10   3  15        0.97        0.63      4.76 o 
   0   4  15       52.89       56.64     16.94 o 
   1   4  15       17.60       18.02      7.01 o 
   2   4  15        2.28        1.14      2.88 o 
   3   4  15       18.79       31.98     15.76 o 
   4   4  15        1.09       -0.93      4.63 o 
   5   4  15       15.99       12.18      8.09 o 
   6   4  15        8.91        3.27      3.65 o 
   7   4  15       12.17       15.86     11.42 o 
   8   4  15       26.53       21.57     12.21 o 
   9   4  15        0.24       -1.49      3.17 o 
  10   4  15       21.42       27.32      8.41 o 
   0   5  15       12.43       12.58      4.36 o 
   1   5  15       74.55       90.58     16.70 o 
   2   5  15       10.15       10.41      7.28 o 
   3   5  15        1.30        4.20      7.08 o 
   4   5  15       14.35       12.48      7.00 o 
   5   5  15        0.55        0.95      3.59 o 
   6   5  15        3.35        2.67      2.21 o 
   7   5  15        2.31        2.44      2.86 o 
   8   5  15       63.38       74.07      9.97 o 
   9   5  15        1.69        1.14      3.02 o 
  10   5  15        2.61        1.95      2.87 o 
   0   6  15       10.81        9.61      4.76 o 
   1   6  15        3.09       14.81     13.21 o 
   2   6  15       44.45       53.19      9.24 o 
   3   6  15        2.37        2.95      4.19 o 
   4   6  15       11.78        7.73      5.47 o 
   5   6  15       32.44       30.54      5.11 o 
   6   6  15        3.45        0.40      1.84 o 
   7   6  15        2.61       -1.06      3.35 o 
   8   6  15        2.13        1.13      2.13 o 
   9   6  15       16.99        4.75      3.17 o 
  10   6  15        4.33       -0.63      4.44 o 
   0   7  15       45.33       53.94     16.50 o 
   1   7  15        4.74        5.08      7.77 o 
   2   7  15        4.30        3.32      4.65 o 
   3   7  15       35.26       15.32      9.99 o 
   4   7  15       42.39       22.68      5.65 o 
   5   7  15      165.92      149.78     15.44 o 
   6   7  15        0.53       -1.16      3.40 o 
   7   7  15       19.57        7.97      7.34 o 
   8   7  15        3.10        1.86      3.57 o 
   9   7  15        0.31        0.42      2.01 o 
  10   7  15        5.21        1.27      5.39 o 
   0   8  15        4.41        5.39      7.30 o 
   1   8  15       36.11       44.10     29.19 o 
   2   8  15        9.50       12.69     12.37 o 
   3   8  15       10.54       12.91      5.00 o 
   4   8  15       47.01       58.66     10.65 o 
   5   8  15       78.27      120.27     14.89 o 
   6   8  15       24.32        9.38      9.20 o 
   7   8  15        7.21        4.18      5.27 o 
   8   8  15       16.53       15.23      9.99 o 
   9   8  15        1.37       -1.16      3.58 o 
   1   9  15        8.43        0.63      9.52 o 
   2   9  15        0.89        1.93      2.67 o 
   3   9  15        0.43       -1.09      2.75 o 
   4   9  15       52.93       91.24     13.64 o 
   5   9  15        3.34        4.29      7.54 o 
   6   9  15       13.93       20.83     20.78 o 
   7   9  15        1.08        2.66      4.92 o 
   8   9  15       15.35       17.90     15.38 o 
   9   9  15        0.73        2.05      3.57 o 
   1  10  15        8.81       20.93     16.81 o 
   2  10  15       24.95       40.60      7.39 o 
   3  10  15       11.90        4.02      7.97 o 
   4  10  15        7.37        5.70      5.63 o 
   5  10  15       14.56       20.65     20.14 o 
   6  10  15        0.79        3.08      6.81 o 
   7  10  15        6.42       10.00      9.20 o 
   8  10  15        0.77        1.59      4.04 o 
   3  11  15        4.94        4.29      6.04 o 
   4  11  15        3.06        1.74      4.59 o 
   5  11  15       16.81       37.36      9.71 o 
   6  11  15        1.37        1.85      4.37 o 
   5   2  16       67.67      128.85     22.22 o 
   6   2  16        0.92       -7.93      9.52 o 
   3   3  16       32.38       55.84     13.33 o 
   4   3  16        3.86        0.63      8.25 o 
   5   3  16       41.77       71.39     17.45 o 
   6   3  16        0.85       -1.90      6.34 o 
   7   3  16        0.70        3.81      7.29 o 
   8   3  16       24.46       41.88     22.84 o 
   3   4  16        5.23        4.06      5.22 o 
   4   4  16        3.53        0.70      2.70 o 
   5   4  16        9.22        5.67      6.03 o 
   6   4  16        3.12        8.88      8.25 o 
   7   4  16        0.24       -6.34      7.29 o 
   8   4  16        9.79       16.18     15.23 o 
   2   5  16       28.98       36.09      9.37 o 
   3   5  16        3.76        5.07      4.11 o 
   4   5  16        6.25        4.76      4.14 o 
   5   5  16        4.46        3.22      4.46 o 
   6   5  16       28.13       25.15     16.02 o 
   7   5  16       26.69       37.75     10.47 o 
   8   5  16        0.18       -0.95      3.49 o 
   2   6  16        2.32        3.49      6.66 o 
   3   6  16       30.52       31.17      6.33 o 
   4   6  16        2.74        0.87      3.04 o 
   5   6  16       16.50       14.02      6.61 o 
   6   6  16        1.57       -0.62      2.05 o 
   7   6  16        0.45        1.00      1.48 o 
   8   6  16        6.40        5.07      3.81 o 
   2   7  16       12.93       13.64      9.83 o 
   3   7  16        9.32       15.86     20.30 o 
   4   7  16        3.38       13.96     10.78 o 
   5   7  16       15.29       17.13     10.79 o 
   6   7  16       68.30       60.39     10.26 o 
   7   7  16        0.32        0.42      2.05 o 
   8   7  16       12.95        2.22      4.44 o 
   3   8  16       22.36       23.48     13.01 o 
   4   8  16       35.93       63.14     18.72 o 
   5   8  16        9.07       10.27      4.92 o 
   6   8  16       16.88       15.22      8.93 o 
   7   8  16       12.83        8.62     11.90 o 
   8   8  16        1.86       -1.27      4.12 o 
   4   9  16        1.04        5.07      8.56 o 
   5   9  16       24.26       41.06      7.47 o 
   6   9  16        0.20       -0.92      2.99 o 
   7   9  16       11.46        8.78      8.72 o 
                                                 
